# Supplementary material for: 3-Chloro-6-[2-(cyclo­pentyl­idene)hydrazin-1-yl]pyridazine
Source: Acta Crystallogr Sect E Struct Rep Online. 2011 Mar 31;67(Pt 4):o1020. doi: 10.1107/S1600536811011342 (PMC3099815; doi:10.1107/S1600536811011342)
Supplement: Supplementary file 1 [file e-67-o1020-sup1.cif]

##############################################################################
###                                                                        ###
###        Electronic paper (Acta Crystallographica Section E)             ###
###                                                                        ###
##############################################################################
#                                                                            #
# This CIF contains the data in a paper accepted for publication in Acta     #
# Crystallographica Section E. It conforms to the requirements of Notes      #
# for Authors for Section E, and has been peer reviewed under the auspices   #
# of the IUCr Commission on Journals.                                        #
#                                                                            #
# Full details of the Crystallographic Information File format               #
# are given in the paper "The Crystallographic Information File (CIF):       #
# a New Standard Archive File for Crystallography" by S. R. Hall, F. H.      #
# Allen and I. D. Brown [Acta Cryst. (1991), A47, 655-685].                  #
#                                                                            #
# The current version of the core CIF dictionary is obtainable from          #
# ftp://ftp.iucr.org/pub/cif_core.dic. The current version number is 2.4.    #
#                                                                            #
# Software is freely available for graphical display of the structure(s) in  #
# this CIF.  For information consult the CIF home page http://www.iucr.org/  #
# cif/home.html                                                              #
#                                                                            #
# This file may be used for bona fide research purposes within the           #
# scientific community so long as proper attribution is given to the journal # 
# article from which it was obtained.                                        #
#                                                                            #
##############################################################################
                                             
data_global
_audit_creation_method     ?
_journal_date_recd_electronic     2011-03-20
_journal_date_accepted     2011-03-27
_journal_name_full     'Acta Crystallographica, Section E'
_journal_year     2011
_journal_volume     67
_journal_issue      4
_journal_page_first     o1020
_journal_page_last     o1020
_journal_paper_category     QO
_journal_coeditor_code     GK2360
_publ_contact_author
;
Muhammad Nawaz Tahir
University of Sargodha
Department of Physics
Sargodha
Pakistan
;
_publ_contact_author_email     'dmntahir_uos@yahoo.com'
_publ_contact_author_fax     '0092 48 32 22 121'
_publ_contact_author_phone     '0092 48 92 30 914'
_publ_section_title
;
3-Chloro-6-[2-(cyclopentylidene)hydrazin-1-yl]pyridazine
;
loop_
    _publ_author_name
    _publ_author_address
    'Ather, Abdul Qayyum'
;
Department of Chemistry
Islamia University
Bahawalpur
Pakistan
Applied Chemistry Research Center
PCSIR Laboratories Complex
Lahore 54600
Pakistan
;
    'Tahir, M. Nawaz'
;
Department of Physics
University of Sargodha
Sargodha
Pakistan
;
    'Misbahul Ain Khan'
;
Department of Chemistry
Islamia University
Bahawalpur
Pakistan
;
    'Athar, Muhammad Makshoof'
;
Institute of Chemistry
University of the Punjab
Lahore
Pakistan
;
data_I
_audit_creation_method     SHELXL-97
_chemical_name_systematic
;
3-Chloro-6-{2-[cyclopentylidene]hydrazin-1-yl}pyridazine
;
_chemical_name_common     ?
_chemical_formula_moiety     'C9 H11 Cl N4'
_chemical_formula_sum     'C9 H11 Cl N4'
_chemical_formula_iupac     'C9 H11 Cl N4'
_chemical_formula_weight     210.67
_symmetry_cell_setting     orthorhombic
_symmetry_space_group_name_H-M     'P c a 21'
_symmetry_space_group_name_Hall     'P 2c -2ac'
loop_
    _symmetry_equiv_pos_site_id
    _symmetry_equiv_pos_as_xyz
    1 x,y,z
    2 -x,-y,1/2+z
    3 1/2-x,y,1/2+z
    4 1/2+x,-y,z
_cell_length_a     10.180(5)
_cell_length_b     9.870(5)
_cell_length_c     20.049(3)
_cell_angle_alpha     90
_cell_angle_beta     90
_cell_angle_gamma     90
_cell_volume     2014.5(15)
_cell_formula_units_Z     8
_cell_measurement_reflns_used     1374
_cell_measurement_theta_min     2.87
_cell_measurement_theta_max     28.33
_cell_measurement_temperature     296(2)
_exptl_crystal_description     needle
_exptl_crystal_colour     'light yellow'
_exptl_crystal_size_max     0.30
_exptl_crystal_size_mid     0.15
_exptl_crystal_size_min     0.14
_exptl_crystal_density_diffrn     1.389
_exptl_crystal_density_meas     ?
_exptl_crystal_density_method     'not measured'
_exptl_crystal_F_000     880
_exptl_absorpt_coefficient_mu     0.344
_exptl_absorpt_correction_type     multi-scan
_exptl_absorpt_process_details     '(SADABS; Bruker, 2005)'
_exptl_absorpt_correction_T_min     0.942
_exptl_absorpt_correction_T_max     0.950
_exptl_special_details
;
;
_diffrn_ambient_temperature     296(2)
_diffrn_radiation_type     MoK\a
_diffrn_radiation_wavelength     0.71073
_diffrn_radiation_source     'fine-focus sealed tube'
_diffrn_radiation_monochromator     graphite
_diffrn_measurement_device_type     'Bruker Kappa APEXII CCD'
_diffrn_measurement_method     \w
_diffrn_detector_area_resol_mean     7.60
_diffrn_reflns_number     7740
_diffrn_reflns_av_R_equivalents     0.0443
_diffrn_reflns_av_sigmaI/netI     0.0692
_diffrn_reflns_theta_min     2.87
_diffrn_reflns_theta_max     26.00
_diffrn_reflns_theta_full     26.00
_diffrn_measured_fraction_theta_max     0.988
_diffrn_measured_fraction_theta_full     0.988
_diffrn_reflns_limit_h_min     -12
_diffrn_reflns_limit_h_max     12
_diffrn_reflns_limit_k_min     -12
_diffrn_reflns_limit_k_max     11
_diffrn_reflns_limit_l_min     -24
_diffrn_reflns_limit_l_max     19
_diffrn_standards_number     0
_diffrn_standards_interval_count     .
_diffrn_standards_interval_time     .
_diffrn_standards_decay_%     .
_refine_special_details
;
Refinement of <i>F</i>^2^ against ALL reflections. The weighted <i>R</i>-factor
<i>wR</i> and goodness of fit <i>S</i> are based on <i>F</i>^2^, conventional
<i>R</i>-factors <i>R</i> are based on <i>F</i>, with <i>F</i> set to zero for
negative <i>F</i>^2^. The threshold expression of <i>F</i>^2^ >
\s(<i>F</i>^2^) is used only for calculating <i>R</i>-factors(gt) <i>etc</i>.
and is not relevant to the choice of reflections for refinement.
<i>R</i>-factors based on <i>F</i>^2^ are statistically about twice as large
as those based on <i>F</i>, and <i>R</i>- factors based on ALL data will be
even larger.
;
_reflns_number_total     3355
_reflns_number_gt     2130
_reflns_threshold_expression     I>2\s(I)
_refine_ls_structure_factor_coef     Fsqd
_refine_ls_matrix_type     full
_refine_ls_R_factor_all     0.0965
_refine_ls_R_factor_gt     0.0499
_refine_ls_wR_factor_gt     0.1031
_refine_ls_wR_factor_ref     0.1201
_refine_ls_goodness_of_fit_ref     1.003
_refine_ls_restrained_S_all     1.003
_refine_ls_number_reflns     3355
_refine_ls_number_parameters     254
_refine_ls_number_restraints     1
_refine_ls_hydrogen_treatment     constr
_refine_ls_weighting_scheme     calc
_refine_ls_weighting_details
                 'calc w=1/[\s^2^(Fo^2^)+(0.0530P)^2^] where P=(Fo^2^+2Fc^2^)/3'
_atom_sites_solution_hydrogens     geom
_atom_sites_solution_primary     direct
_atom_sites_solution_secondary     difmap
_refine_ls_shift/su_max     0.000
_refine_ls_shift/su_mean     0.000
_refine_diff_density_max     0.183
_refine_diff_density_min     -0.166
_refine_ls_abs_structure_details     'Flack (1983), 1307 Friedel pairs'
_refine_ls_abs_structure_Flack     0.73(9)
loop_
    _atom_type_symbol
    _atom_type_description
    _atom_type_scat_dispersion_real
    _atom_type_scat_dispersion_imag
    _atom_type_scat_source
    'C' 'C' 0.0033 0.0016
                         'International Tables Vol C Tables 4.2.6.8 and 6.1.1.4'
    'H' 'H' 0.0000 0.0000
                         'International Tables Vol C Tables 4.2.6.8 and 6.1.1.4'
    'N' 'N' 0.0061 0.0033
                         'International Tables Vol C Tables 4.2.6.8 and 6.1.1.4'
    'Cl' 'Cl' 0.1484 0.1585
                         'International Tables Vol C Tables 4.2.6.8 and 6.1.1.4'
_computing_data_collection     'APEX2 (Bruker, 2009)'
_computing_cell_refinement     'SAINT (Bruker, 2009)'
_computing_data_reduction     'SAINT (Bruker, 2009)'
_computing_structure_solution     'SHELXS97 (Sheldrick, 2008)'
_computing_structure_refinement     'SHELXL97 (Sheldrick, 2008)'
_computing_molecular_graphics
                  'ORTEP-3 for Windows (Farrugia, 1997) and PLATON (Spek, 2009)'
_computing_publication_material
;
WinGX (Farrugia, 1999) and PLATON (Spek, 2009)
;
loop_
    _atom_site_type_symbol
    _atom_site_label
    _atom_site_fract_x
    _atom_site_fract_y
    _atom_site_fract_z
    _atom_site_U_iso_or_equiv
    _atom_site_adp_type
    _atom_site_calc_flag
    _atom_site_refinement_flags
    _atom_site_occupancy
    _atom_site_disorder_assembly
    _atom_site_disorder_group
    Cl Cl1 0.05268(12) -0.05719(13) 0.64742(7) 0.0730(4) Uani d . 1 . .
    N N1 0.2266(4) -0.1211(3) 0.5585(2) 0.0563(10) Uani d . 1 . .
    N N2 0.3221(4) -0.1007(3) 0.5124(2) 0.0540(10) Uani d . 1 . .
    N N3 0.4576(4) 0.0479(3) 0.4564(2) 0.0564(10) Uani d . 1 . .
    H H3A 0.4848 0.1290 0.4488 0.068 Uiso calc R 1 . .
    N N4 0.5125(4) -0.0589(3) 0.4229(2) 0.0576(10) Uani d . 1 . .
    C C1 0.3608(4) 0.0263(4) 0.5012(2) 0.0403(10) Uani d . 1 . .
    C C2 0.3031(4) 0.1383(4) 0.5338(2) 0.0495(11) Uani d . 1 . .
    H H2 0.3302 0.2261 0.5240 0.059 Uiso calc R 1 . .
    C C3 0.2085(4) 0.1165(4) 0.5791(2) 0.0489(12) Uani d . 1 . .
    H H3 0.1686 0.1871 0.6022 0.059 Uiso calc R 1 . .
    C C4 0.1736(4) -0.0193(4) 0.5896(2) 0.0490(12) Uani d . 1 . .
    C C5 0.5972(5) -0.0292(4) 0.3777(3) 0.0553(12) Uani d . 1 . .
    C C6 0.6610(5) -0.1391(5) 0.3385(3) 0.0860(17) Uani d . 1 . .
    H H6A 0.7147 -0.1958 0.3671 0.103 Uiso calc R 1 . .
    H H6B 0.5955 -0.1954 0.3169 0.103 Uiso calc R 1 . .
    C C7 0.7435(8) -0.0690(6) 0.2881(4) 0.112(3) Uani d . 1 . .
    H H7A 0.8349 -0.0934 0.2945 0.134 Uiso calc R 1 . .
    H H7B 0.7175 -0.0972 0.2436 0.134 Uiso calc R 1 . .
    C C8 0.7283(7) 0.0760(6) 0.2945(4) 0.101(2) Uani d . 1 . .
    H H8A 0.6859 0.1125 0.2551 0.121 Uiso calc R 1 . .
    H H8B 0.8137 0.1187 0.2991 0.121 Uiso calc R 1 . .
    C C9 0.6450(4) 0.1042(4) 0.3559(2) 0.0574(12) Uani d . 1 . .
    H H9A 0.6972 0.1466 0.3906 0.069 Uiso calc R 1 . .
    H H9B 0.5720 0.1634 0.3449 0.069 Uiso calc R 1 . .
    Cl Cl2 0.72267(11) 0.48307(11) -0.15057(7) 0.0678(4) Uani d . 1 . .
    N N5 0.5643(3) 0.6264(3) -0.07810(19) 0.0544(10) Uani d . 1 . .
    N N6 0.4710(3) 0.6489(3) -0.03214(19) 0.0512(9) Uani d . 1 . .
    N N7 0.3193(3) 0.5761(3) 0.04280(19) 0.0527(10) Uani d . 1 . .
    H H7 0.2969 0.6590 0.0495 0.063 Uiso calc R 1 . .
    N N8 0.2597(4) 0.4729(3) 0.0777(2) 0.0555(11) Uani d . 1 . .
    C C10 0.4144(4) 0.5451(4) -0.0025(2) 0.0444(11) Uani d . 1 . .
    C C11 0.4524(4) 0.4099(4) -0.0162(2) 0.0471(11) Uani d . 1 . .
    H H11 0.4124 0.3377 0.0057 0.056 Uiso calc R 1 . .
    C C12 0.5459(4) 0.3885(4) -0.0607(2) 0.0466(11) Uani d . 1 . .
    H H12 0.5744 0.3014 -0.0710 0.056 Uiso calc R 1 . .
    C C13 0.6001(4) 0.5023(4) -0.0916(2) 0.0464(11) Uani d . 1 . .
    C C14 0.1787(4) 0.5052(4) 0.1230(3) 0.0533(12) Uani d . 1 . .
    C C15 0.1343(4) 0.6416(4) 0.1458(3) 0.0658(12) Uani d . 1 . .
    H H15A 0.0928 0.6908 0.1096 0.079 Uiso calc R 1 . .
    H H15B 0.2080 0.6943 0.1622 0.079 Uiso calc R 1 . .
    C C16 0.0371(6) 0.6142(7) 0.2012(3) 0.105(2) Uani d . 1 . .
    H H16A 0.0666 0.6569 0.2421 0.125 Uiso calc R 1 . .
    H H16B -0.0480 0.6515 0.1896 0.125 Uiso calc R 1 . .
    C C17 0.0264(7) 0.4674(7) 0.2109(4) 0.095(2) Uani d . 1 . .
    H H17A 0.0509 0.4442 0.2562 0.114 Uiso calc R 1 . .
    H H17B -0.0637 0.4389 0.2038 0.114 Uiso calc R 1 . .
    C C18 0.1122(5) 0.3979(5) 0.1643(3) 0.0870(19) Uani d . 1 . .
    H H18A 0.0617 0.3377 0.1359 0.104 Uiso calc R 1 . .
    H H18B 0.1770 0.3446 0.1882 0.104 Uiso calc R 1 . .
loop_
    _atom_site_aniso_label
    _atom_site_aniso_U_11
    _atom_site_aniso_U_22
    _atom_site_aniso_U_33
    _atom_site_aniso_U_12
    _atom_site_aniso_U_13
    _atom_site_aniso_U_23
    Cl1 0.0700(7) 0.0779(9) 0.0711(9) -0.0235(6) 0.0072(8) 0.0036(8)
    N1 0.068(3) 0.0344(19) 0.067(3) -0.0143(19) 0.000(2) -0.0021(19)
    N2 0.069(2) 0.0250(17) 0.068(3) -0.0104(17) -0.008(2) -0.0068(17)
    N3 0.077(3) 0.0236(18) 0.068(3) -0.0011(16) 0.011(2) -0.0014(18)
    N4 0.070(3) 0.034(2) 0.068(3) 0.0026(17) 0.005(2) -0.0077(19)
    C1 0.050(3) 0.029(2) 0.042(3) -0.0022(17) -0.005(2) -0.0016(18)
    C2 0.065(3) 0.026(2) 0.057(3) 0.000(2) 0.003(3) 0.0006(19)
    C3 0.057(3) 0.032(2) 0.058(3) 0.005(2) -0.006(3) -0.0003(19)
    C4 0.050(3) 0.046(3) 0.052(3) -0.014(2) -0.010(2) 0.005(2)
    C5 0.065(3) 0.039(3) 0.062(3) 0.008(2) 0.003(3) -0.002(2)
    C6 0.100(4) 0.048(3) 0.110(5) 0.008(3) 0.035(4) -0.016(3)
    C7 0.149(7) 0.072(4) 0.114(6) 0.012(4) 0.069(5) -0.006(4)
    C8 0.117(6) 0.069(4) 0.119(6) 0.008(3) 0.056(5) 0.010(4)
    C9 0.069(3) 0.051(3) 0.053(3) -0.003(2) 0.007(3) 0.000(2)
    Cl2 0.0699(7) 0.0664(8) 0.0672(8) -0.0042(6) 0.0083(7) -0.0049(7)
    N5 0.066(3) 0.035(2) 0.063(3) -0.0066(17) -0.002(2) 0.0023(17)
    N6 0.061(2) 0.0271(18) 0.066(2) -0.0021(16) 0.001(2) -0.0045(17)
    N7 0.061(2) 0.0283(18) 0.069(3) 0.0018(17) 0.006(2) -0.0037(18)
    N8 0.063(2) 0.033(2) 0.070(3) -0.0065(18) 0.010(2) 0.0003(18)
    C10 0.053(3) 0.028(2) 0.052(3) 0.0021(18) -0.005(2) -0.001(2)
    C11 0.055(3) 0.025(2) 0.062(3) -0.0033(18) 0.001(3) 0.003(2)
    C12 0.055(3) 0.026(2) 0.058(3) -0.0014(19) -0.004(3) -0.0035(19)
    C13 0.052(2) 0.039(2) 0.048(3) -0.002(2) -0.008(2) -0.002(2)
    C14 0.056(3) 0.045(3) 0.059(3) -0.001(2) 0.002(3) -0.004(2)
    C15 0.071(3) 0.056(3) 0.071(3) 0.005(2) 0.001(3) -0.015(3)
    C16 0.121(5) 0.075(5) 0.117(6) 0.010(4) 0.041(5) -0.012(4)
    C17 0.108(5) 0.097(5) 0.079(5) 0.003(4) 0.017(4) -0.008(4)
    C18 0.105(4) 0.057(3) 0.098(5) -0.006(3) 0.044(4) 0.006(3)
_geom_special_details
;
 All esds (except the esd in the dihedral angle between two l.s. planes)
 are estimated using the full covariance matrix.  The cell esds are taken
 into account individually in the estimation of esds in distances, angles
 and torsion angles; correlations between esds in cell parameters are only
 used when they are defined by crystal symmetry.  An approximate (isotropic)
 treatment of cell esds is used for estimating esds involving l.s. planes.
;
loop_
    _geom_bond_atom_site_label_1
    _geom_bond_atom_site_label_2
    _geom_bond_site_symmetry_2
    _geom_bond_distance
    _geom_bond_publ_flag
    Cl1 C4 . 1.732(5) ?
    N1 C4 . 1.299(5) ?
    N1 N2 . 1.357(5) ?
    N2 C1 . 1.333(5) ?
    N3 C1 . 1.351(5) ?
    N3 N4 . 1.370(5) ?
    N3 H3A . 0.8600 ?
    N4 C5 . 1.285(6) ?
    C1 C2 . 1.413(5) ?
    C2 C3 . 1.341(6) ?
    C2 H2 . 0.9300 ?
    C3 C4 . 1.402(6) ?
    C3 H3 . 0.9300 ?
    C5 C9 . 1.470(6) ?
    C5 C6 . 1.489(6) ?
    C6 C7 . 1.485(8) ?
    C6 H6A . 0.9700 ?
    C6 H6B . 0.9700 ?
    C7 C8 . 1.445(7) ?
    C7 H7A . 0.9700 ?
    C7 H7B . 0.9700 ?
    C8 C9 . 1.522(8) ?
    C8 H8A . 0.9700 ?
    C8 H8B . 0.9700 ?
    C9 H9A . 0.9700 ?
    C9 H9B . 0.9700 ?
    Cl2 C13 . 1.730(5) ?
    N5 C13 . 1.306(5) ?
    N5 N6 . 1.342(5) ?
    N6 C10 . 1.317(5) ?
    N7 C10 . 1.362(5) ?
    N7 N8 . 1.377(5) ?
    N7 H7 . 0.8600 ?
    N8 C14 . 1.268(5) ?
    C10 C11 . 1.416(5) ?
    C11 C12 . 1.322(6) ?
    C11 H11 . 0.9300 ?
    C12 C13 . 1.397(6) ?
    C12 H12 . 0.9300 ?
    C14 C15 . 1.492(6) ?
    C14 C18 . 1.504(7) ?
    C15 C16 . 1.511(7) ?
    C15 H15A . 0.9700 ?
    C15 H15B . 0.9700 ?
    C16 C17 . 1.466(9) ?
    C16 H16A . 0.9700 ?
    C16 H16B . 0.9700 ?
    C17 C18 . 1.452(8) ?
    C17 H17A . 0.9700 ?
    C17 H17B . 0.9700 ?
    C18 H18A . 0.9700 ?
    C18 H18B . 0.9700 ?
loop_
    _geom_angle_atom_site_label_1
    _geom_angle_atom_site_label_2
    _geom_angle_atom_site_label_3
    _geom_angle_site_symmetry_1
    _geom_angle_site_symmetry_3
    _geom_angle
    _geom_angle_publ_flag
    C4 N1 N2 . . 120.7(4) ?
    C1 N2 N1 . . 117.7(3) ?
    C1 N3 N4 . . 120.1(3) ?
    C1 N3 H3A . . 119.9 ?
    N4 N3 H3A . . 119.9 ?
    C5 N4 N3 . . 116.3(4) ?
    N2 C1 N3 . . 118.4(3) ?
    N2 C1 C2 . . 122.4(4) ?
    N3 C1 C2 . . 119.2(4) ?
    C3 C2 C1 . . 119.1(4) ?
    C3 C2 H2 . . 120.5 ?
    C1 C2 H2 . . 120.5 ?
    C2 C3 C4 . . 115.9(4) ?
    C2 C3 H3 . . 122.0 ?
    C4 C3 H3 . . 122.0 ?
    N1 C4 C3 . . 124.2(4) ?
    N1 C4 Cl1 . . 116.7(3) ?
    C3 C4 Cl1 . . 119.1(4) ?
    N4 C5 C9 . . 129.5(4) ?
    N4 C5 C6 . . 119.9(4) ?
    C9 C5 C6 . . 110.6(4) ?
    C7 C6 C5 . . 105.4(4) ?
    C7 C6 H6A . . 110.7 ?
    C5 C6 H6A . . 110.7 ?
    C7 C6 H6B . . 110.7 ?
    C5 C6 H6B . . 110.7 ?
    H6A C6 H6B . . 108.8 ?
    C8 C7 C6 . . 109.9(5) ?
    C8 C7 H7A . . 109.7 ?
    C6 C7 H7A . . 109.7 ?
    C8 C7 H7B . . 109.7 ?
    C6 C7 H7B . . 109.7 ?
    H7A C7 H7B . . 108.2 ?
    C7 C8 C9 . . 108.2(5) ?
    C7 C8 H8A . . 110.1 ?
    C9 C8 H8A . . 110.1 ?
    C7 C8 H8B . . 110.1 ?
    C9 C8 H8B . . 110.1 ?
    H8A C8 H8B . . 108.4 ?
    C5 C9 C8 . . 105.1(4) ?
    C5 C9 H9A . . 110.7 ?
    C8 C9 H9A . . 110.7 ?
    C5 C9 H9B . . 110.7 ?
    C8 C9 H9B . . 110.7 ?
    H9A C9 H9B . . 108.8 ?
    C13 N5 N6 . . 119.6(3) ?
    C10 N6 N5 . . 119.4(3) ?
    C10 N7 N8 . . 119.1(3) ?
    C10 N7 H7 . . 120.5 ?
    N8 N7 H7 . . 120.5 ?
    C14 N8 N7 . . 117.7(4) ?
    N6 C10 N7 . . 115.9(4) ?
    N6 C10 C11 . . 121.7(4) ?
    N7 C10 C11 . . 122.3(4) ?
    C12 C11 C10 . . 118.6(4) ?
    C12 C11 H11 . . 120.7 ?
    C10 C11 H11 . . 120.7 ?
    C11 C12 C13 . . 117.1(4) ?
    C11 C12 H12 . . 121.5 ?
    C13 C12 H12 . . 121.5 ?
    N5 C13 C12 . . 123.5(4) ?
    N5 C13 Cl2 . . 116.5(3) ?
    C12 C13 Cl2 . . 120.0(3) ?
    N8 C14 C15 . . 130.1(4) ?
    N8 C14 C18 . . 120.6(4) ?
    C15 C14 C18 . . 109.3(4) ?
    C14 C15 C16 . . 105.2(4) ?
    C14 C15 H15A . . 110.7 ?
    C16 C15 H15A . . 110.7 ?
    C14 C15 H15B . . 110.7 ?
    C16 C15 H15B . . 110.7 ?
    H15A C15 H15B . . 108.8 ?
    C17 C16 C15 . . 108.9(5) ?
    C17 C16 H16A . . 109.9 ?
    C15 C16 H16A . . 109.9 ?
    C17 C16 H16B . . 109.9 ?
    C15 C16 H16B . . 109.9 ?
    H16A C16 H16B . . 108.3 ?
    C18 C17 C16 . . 109.7(5) ?
    C18 C17 H17A . . 109.7 ?
    C16 C17 H17A . . 109.7 ?
    C18 C17 H17B . . 109.7 ?
    C16 C17 H17B . . 109.7 ?
    H17A C17 H17B . . 108.2 ?
    C17 C18 C14 . . 107.0(5) ?
    C17 C18 H18A . . 110.3 ?
    C14 C18 H18A . . 110.3 ?
    C17 C18 H18B . . 110.3 ?
    C14 C18 H18B . . 110.3 ?
    H18A C18 H18B . . 108.6 ?
loop_
    _geom_torsion_atom_site_label_1
    _geom_torsion_atom_site_label_2
    _geom_torsion_atom_site_label_3
    _geom_torsion_atom_site_label_4
    _geom_torsion_site_symmetry_1
    _geom_torsion_site_symmetry_2
    _geom_torsion_site_symmetry_3
    _geom_torsion_site_symmetry_4
    _geom_torsion
    _geom_torsion_publ_flag
    C4 N1 N2 C1 . . . . 1.3(6) ?
    C1 N3 N4 C5 . . . . 175.2(4) ?
    N1 N2 C1 N3 . . . . 178.8(4) ?
    N1 N2 C1 C2 . . . . -2.2(6) ?
    N4 N3 C1 N2 . . . . 0.8(6) ?
    N4 N3 C1 C2 . . . . -178.2(4) ?
    N2 C1 C2 C3 . . . . 2.1(6) ?
    N3 C1 C2 C3 . . . . -178.9(4) ?
    C1 C2 C3 C4 . . . . -0.9(6) ?
    N2 N1 C4 C3 . . . . -0.1(6) ?
    N2 N1 C4 Cl1 . . . . -180.0(3) ?
    C2 C3 C4 N1 . . . . 0.0(6) ?
    C2 C3 C4 Cl1 . . . . 179.8(3) ?
    N3 N4 C5 C9 . . . . -0.2(7) ?
    N3 N4 C5 C6 . . . . -179.5(4) ?
    N4 C5 C6 C7 . . . . 175.6(6) ?
    C9 C5 C6 C7 . . . . -3.9(7) ?
    C5 C6 C7 C8 . . . . -1.7(8) ?
    C6 C7 C8 C9 . . . . 6.3(9) ?
    N4 C5 C9 C8 . . . . -171.9(6) ?
    C6 C5 C9 C8 . . . . 7.5(6) ?
    C7 C8 C9 C5 . . . . -8.4(7) ?
    C13 N5 N6 C10 . . . . -1.8(6) ?
    C10 N7 N8 C14 . . . . 174.9(4) ?
    N5 N6 C10 N7 . . . . -179.1(3) ?
    N5 N6 C10 C11 . . . . 2.2(6) ?
    N8 N7 C10 N6 . . . . -177.4(4) ?
    N8 N7 C10 C11 . . . . 1.4(6) ?
    N6 C10 C11 C12 . . . . -1.0(6) ?
    N7 C10 C11 C12 . . . . -179.7(4) ?
    C10 C11 C12 C13 . . . . -0.4(6) ?
    N6 N5 C13 C12 . . . . 0.2(6) ?
    N6 N5 C13 Cl2 . . . . -179.1(3) ?
    C11 C12 C13 N5 . . . . 0.9(6) ?
    C11 C12 C13 Cl2 . . . . -179.8(3) ?
    N7 N8 C14 C15 . . . . 0.4(7) ?
    N7 N8 C14 C18 . . . . -178.5(4) ?
    N8 C14 C15 C16 . . . . 179.9(5) ?
    C18 C14 C15 C16 . . . . -1.1(6) ?
    C14 C15 C16 C17 . . . . 0.7(6) ?
    C15 C16 C17 C18 . . . . 0.0(8) ?
    C16 C17 C18 C14 . . . . -0.6(7) ?
    N8 C14 C18 C17 . . . . -179.8(5) ?
    C15 C14 C18 C17 . . . . 1.1(6) ?
loop_
    _geom_hbond_atom_site_label_D
    _geom_hbond_atom_site_label_H
    _geom_hbond_atom_site_label_A
    _geom_hbond_site_symmetry_A
    _geom_hbond_distance_DH
    _geom_hbond_distance_HA
    _geom_hbond_distance_DA
    _geom_hbond_angle_DHA
    _geom_hbond_publ_flag
    C2 H2 N5 2_665 0.93 2.73 3.500(6) 141 n
    N3 H3A N5 2_665 0.86 2.52 3.295(5) 150 y
    N3 H3A N6 2_665 0.86 2.27 3.088(5) 159 y
    N7 H7 N1 3_564 0.86 2.19 3.041(5) 170 y
    C12 H12 N4 2_654 0.93 2.55 3.323(5) 140 n
