# Supplementary material for: 3-Chloro-6-[2-(cyclo­pentyl­idene)hydrazin-1-yl]pyridazine
Source: Acta Crystallogr Sect E Struct Rep Online. 2011 Mar 31;67(Pt 4):o1020. doi: 10.1107/S1600536811011342 (PMC3099815; doi:10.1107/S1600536811011342)
Supplement: Supplementary file 2 [file e-67-o1020-Isup2.hkl]

#
# h,k,l, Fc-squared, Fo-squared, sigma(Fo-squared) and status flag
#
data_I
_shelx_title ' AQA73FNEW in Pca2(1)'
_shelx_refln_list_code          4
_shelx_F_calc_maximum      195.60
_exptl_crystal_F_000       880.00
_reflns_d_resolution_high  0.8106
 
loop_
 _symmetry_equiv_pos_as_xyz
 'x, y, z'
 '-x, -y, z+1/2'
 '-x+1/2, y, z+1/2'
 'x+1/2, -y, z'
 
_cell_length_a    10.1800
_cell_length_b     9.8700
_cell_length_c    20.0490
_cell_angle_alpha  90.000
_cell_angle_beta   90.000
_cell_angle_gamma  90.000
 
_shelx_F_squared_multiplier     1.000
 
loop_
 _refln_index_h
 _refln_index_k
 _refln_index_l
 _refln_F_squared_calc
 _refln_F_squared_meas
 _refln_F_squared_sigma
 _refln_observed_status
   0   0 -24        6.16      -15.59     15.59 o
   2   0 -24        3.51      -17.58     17.58 o
   0   1 -24        1.77      -17.58     17.58 o
   1   1 -24       18.92       22.96     14.69 o
   2   1 -24       14.89       41.25     17.10 o
   0   2 -24       11.01        7.19     19.58 o
   1   2 -24       18.84       26.42     15.42 o
   2   2 -24       11.07       45.56     24.78 o
   2   0 -23        7.18        4.00     18.78 o
   4   0 -23       62.57       66.34     25.98 o
   1   1 -23        4.68       23.25     11.11 o
   2   1 -23       23.79       30.33     19.58 o
   3   1 -23       13.69       28.50     15.70 o
   4   1 -23       17.34        6.64     27.78 o
   1   2 -23       41.27       18.74     27.98 o
   2   2 -23       10.48       14.34     15.84 o
   3   2 -23        0.16       -1.19     14.19 o
   4   2 -23       39.58       19.30     16.49 o
   1   3 -23        8.10       27.52     15.51 o
   2   3 -23        1.58       -0.48     20.58 o
   3   3 -23       11.24      -18.78     19.58 o
   1   4 -23       15.50        8.55     14.97 o
   2   4 -23       14.26       10.24     13.39 o
   0   0 -22        8.23        8.79     16.39 o
   2   0 -22      178.06      222.61     35.17 o
   4   0 -22       65.19       37.17     23.98 o
   0   1 -22      292.49      338.78     26.70 o
   1   1 -22       10.40       -0.98      8.31 o
   2   1 -22        0.19        5.49     11.14 o
   3   1 -22        1.38       -0.10     12.52 o
   4   1 -22       39.12       32.21     16.67 o
   5   1 -22        1.67       35.37     17.36 o
   0   2 -22       34.29        3.20     17.98 o
   1   2 -22       26.56       35.45     11.19 o
   2   2 -22       80.11       89.01     21.07 o
   3   2 -22        5.28       -9.47     12.74 o
   4   2 -22       37.32       -5.02     14.45 o
   5   2 -22       21.89       -1.27     21.58 o
   0   3 -22      270.30      284.16     38.77 o
   1   3 -22        6.00        2.54     12.80 o
   2   3 -22       26.67       57.52     15.83 o
   3   3 -22        0.71       -4.80     20.78 o
   4   3 -22       15.98       33.17     24.38 o
   0   4 -22       46.60       54.35     24.78 o
   1   4 -22        6.95        5.64     13.99 o
   2   4 -22       26.98       44.43     14.30 o
   3   4 -22        6.51        7.61     12.22 o
   0   5 -22       19.12       31.33     18.03 o
   1   5 -22       18.37       21.73     13.89 o
   2   5 -22       52.77       40.03     20.90 o
   2   0 -21        4.26        8.69     10.66 o
   4   0 -21        3.19       11.99     18.38 o
   6   0 -21       29.13      -11.19     21.58 o
   1   1 -21       19.94       34.02      8.90 o
   2   1 -21        3.58        2.89      8.59 o
   3   1 -21       16.05       26.58     14.41 o
   4   1 -21       89.58       87.33     18.23 o
   5   1 -21        0.06      -13.56     13.56 o
   6   1 -21        6.94       -9.44     25.98 o
   1   2 -21       89.83       76.14     12.41 o
   2   2 -21        0.19       -6.58      8.90 o
   3   2 -21        3.08       -6.08      9.35 o
   4   2 -21        1.06       -6.00     14.05 o
   5   2 -21        3.45      -15.65     18.38 o
   6   2 -21       12.27       16.39     23.58 o
   1   3 -21       98.69      108.30     18.34 o
   2   3 -21        7.82        6.28     27.38 o
   3   3 -21       20.90       28.82     13.84 o
   4   3 -21       51.73        7.59     23.18 o
   5   3 -21        0.29       20.78     25.58 o
   1   4 -21       32.65       24.65     21.78 o
   2   4 -21       16.05        3.44     11.44 o
   3   4 -21        5.30       15.25     12.14 o
   4   4 -21        6.73      -14.94     19.38 o
   5   4 -21        5.71       -3.20     24.78 o
   1   5 -21      101.58       98.73     15.08 o
   2   5 -21        5.47        4.13     12.76 o
   3   5 -21        1.89       20.86     13.78 o
   4   5 -21        7.48       19.70     15.92 o
   1   6 -21       18.73       49.93     15.49 o
   2   6 -21       23.89       23.94     14.63 o
   0   0 -20      279.69      306.94     33.97 o
   2   0 -20       15.63       10.57      9.83 o
   4   0 -20        7.24       11.99     18.38 o
   6   0 -20       15.46       35.97     21.98 o
   0   1 -20        4.25        3.04      9.72 o
   1   1 -20       72.35       79.44     10.16 o
   2   1 -20       56.53       79.74     10.11 o
   3   1 -20       19.76       10.75      9.51 o
   4   1 -20       12.43        1.57     11.78 o
   5   1 -20        7.55       21.28     15.70 o
   6   1 -20        9.01      -14.81     28.98 o
   7   1 -20        0.38      -21.41     23.18 o
   0   2 -20      218.23      242.19     36.57 o
   1   2 -20       81.18       90.62     12.80 o
   2   2 -20        6.18        6.92      9.48 o
   3   2 -20        4.98       13.53      9.56 o
   4   2 -20        5.39       13.95     11.22 o
   5   2 -20       14.68        8.74     13.81 o
   6   2 -20       10.57       22.34     16.77 o
   7   2 -20        0.85        2.80     23.58 o
   0   3 -20       13.23        9.59     18.38 o
   1   3 -20      139.76      123.11     19.07 o
   2   3 -20        1.19       25.57     13.05 o
   3   3 -20       40.91       25.15     12.92 o
   4   3 -20       14.99       13.89     12.86 o
   5   3 -20       44.14       39.57     25.98 o
   6   3 -20       23.23       51.16     26.78 o
   0   4 -20       69.49       85.53     24.38 o
   1   4 -20        8.81       -3.67     12.14 o
   2   4 -20       11.83       13.23     11.50 o
   3   4 -20       18.21       26.37     12.71 o
   4   4 -20       10.99       18.65     12.20 o
   5   4 -20        3.33       17.58     24.78 o
   6   4 -20        3.04        5.60     25.18 o
   0   5 -20       58.81       80.29     19.07 o
   1   5 -20       26.75       31.59     11.49 o
   2   5 -20        0.64        4.50     10.09 o
   3   5 -20        1.33        3.13     10.01 o
   4   5 -20        2.41        7.02     21.38 o
   5   5 -20       39.21       32.52     16.41 o
   0   6 -20        3.77        1.90     15.38 o
   1   6 -20       89.51       98.67     15.50 o
   2   6 -20       29.10       58.82     19.89 o
   3   6 -20       44.81       50.27     17.31 o
   4   6 -20        5.54       -9.67     15.12 o
   0   7 -20       37.22       17.98     26.78 o
   1   7 -20       14.10       28.46     15.68 o
   2   0 -19      255.94      288.83     36.57 o
   4   0 -19        8.19       -1.60     17.58 o
   6   0 -19       82.19       94.72     27.58 o
   8   0 -19        5.09        3.60     26.38 o
   1   1 -19       10.96       16.48      6.61 o
   2   1 -19       10.28        1.80      8.13 o
   3   1 -19        4.84        5.91      8.52 o
   4   1 -19      110.59      102.85     13.06 o
   5   1 -19        3.79       -1.41     12.86 o
   6   1 -19       55.77       61.44     19.21 o
   7   1 -19       10.05      -14.30     17.58 o
   1   2 -19      111.64       94.70     12.85 o
   2   2 -19      305.49      283.59     19.49 o
   3   2 -19       37.24       27.56     13.37 o
   4   2 -19       24.83       21.74     21.38 o
   5   2 -19        4.74       -1.61     17.58 o
   6   2 -19       74.71       34.52     17.66 o
   7   2 -19        9.90       15.19     23.98 o
   1   3 -19       39.70       52.07     15.17 o
   2   3 -19       24.37       16.49     12.80 o
   3   3 -19        6.68       10.28     12.06 o
   4   3 -19        3.08      -10.05     10.05 o
   5   3 -19        8.81       -6.62     18.78 o
   6   3 -19       14.27       29.57     22.38 o
   7   3 -19       17.50       16.39     25.58 o
   1   4 -19       11.12        8.79     12.72 o
   2   4 -19      135.51      129.36     20.60 o
   3   4 -19       28.63        7.41     11.29 o
   4   4 -19       30.16       36.02     12.56 o
   5   4 -19        7.30       10.19     14.02 o
   6   4 -19       16.08       31.17     25.18 o
   1   5 -19      178.27      194.22     17.31 o
   2   5 -19        8.05       16.61      9.74 o
   3   5 -19        9.42        2.53      9.55 o
   4   5 -19        8.08       -1.59      9.62 o
   5   5 -19        6.51       16.01     14.93 o
   6   5 -19       16.52       20.38     26.78 o
   1   6 -19        9.08       13.69     10.85 o
   2   6 -19        1.83        5.84     12.11 o
   3   6 -19        4.10       19.79     13.00 o
   4   6 -19       14.11       33.02     16.64 o
   5   6 -19        1.83        1.68     15.40 o
   1   7 -19       54.75       65.53     14.60 o
   2   7 -19        2.12        2.95     13.17 o
   3   7 -19        4.90       10.66     14.21 o
   0   0 -18      225.02      275.76     29.97 o
   2   0 -18      712.89      721.35     50.01 o
   4   0 -18      172.09      223.35     17.73 o
   6   0 -18        0.83       23.58     21.58 o
   8   0 -18       51.61       46.36     29.97 o
   0   1 -18      109.53       90.95     13.99 o
   1   1 -18        3.99       15.16      6.88 o
   2   1 -18       81.31       96.15      8.86 o
   3   1 -18       22.70       16.52      6.48 o
   4   1 -18        9.32       26.71      8.87 o
   5   1 -18       11.85       22.03     13.99 o
   6   1 -18       43.51       35.17     23.38 o
   7   1 -18        0.03       -5.68     14.38 o
   8   1 -18       33.64       31.55     19.07 o
   0   2 -18       39.89       32.62     13.79 o
   1   2 -18       13.31        4.60      5.85 o
   2   2 -18      371.57      403.63     22.72 o
   3   2 -18      127.44      129.84     14.13 o
   4   2 -18       97.51       80.07     12.09 o
   5   2 -18      104.58       94.79     13.09 o
   6   2 -18       10.27        8.78     13.77 o
   7   2 -18        3.53       30.77     23.58 o
   8   2 -18       14.31       34.77     26.78 o
   0   3 -18      509.99      516.36     45.56 o
   1   3 -18        0.39       10.29     11.44 o
   2   3 -18      166.31      159.02     19.74 o
   3   3 -18       32.21       39.67     13.42 o
   4   3 -18        3.04      -10.01     10.01 o
   5   3 -18       17.37       21.75     10.18 o
   6   3 -18       28.73       53.55     27.98 o
   7   3 -18        3.75       10.39     24.38 o
   8   3 -18        8.32       31.17     25.98 o
   0   4 -18      117.64      125.89     27.98 o
   1   4 -18       50.40       52.92     27.38 o
   2   4 -18       34.19       51.11     12.30 o
   3   4 -18       57.39       64.78     12.98 o
   4   4 -18       28.10       20.11     10.85 o
   5   4 -18       67.70       55.83     16.13 o
   6   4 -18       27.91       54.44     22.38 o
   7   4 -18        6.98       14.79     25.18 o
   0   5 -18      593.73      666.40     65.34 o
   1   5 -18       29.33       30.97     10.52 o
   2   5 -18       85.07       72.34     12.47 o
   3   5 -18       29.59       28.06     10.23 o
   4   5 -18        5.14       -0.01      9.03 o
   5   5 -18       26.04       38.20     13.24 o
   6   5 -18        7.27       19.83     15.07 o
   0   6 -18      131.41      111.50     21.58 o
   1   6 -18      107.50      133.02     16.38 o
   2   6 -18        4.91       -8.14      9.18 o
   3   6 -18        0.39        9.95     10.18 o
   4   6 -18       12.76        5.33     10.36 o
   5   6 -18        1.99        6.26     15.42 o
   0   7 -18      159.42      139.12     24.30 o
   1   7 -18       22.03       18.57     11.58 o
   2   7 -18       78.51       66.76     13.93 o
   3   7 -18       13.06       22.69     13.95 o
   4   7 -18        3.53       18.74     17.08 o
   0   8 -18       62.73       74.12     22.59 o
   1   8 -18       24.98       12.49     14.84 o
   2   8 -18       10.58       20.94     14.83 o
   2   0 -17       92.39      118.85     14.10 o
   4   0 -17       22.26       19.88      8.22 o
   6   0 -17       14.36       18.38     20.38 o
   8   0 -17      265.03      291.75     45.56 o
   1   1 -17       76.59       68.38      9.84 o
   2   1 -17      389.11      404.31     14.67 o
   3   1 -17      102.58      148.15     16.81 o
   4   1 -17      156.69      198.23     15.59 o
   5   1 -17        3.52       -1.79      7.77 o
   6   1 -17       34.51       69.85     27.58 o
   7   1 -17        3.80       23.03     17.19 o
   8   1 -17       16.38       30.75     18.65 o
   9   1 -17       11.21        1.21     17.66 o
   1   2 -17       43.51       50.77      7.06 o
   2   2 -17      122.51      123.06     11.38 o
   3   2 -17      104.33       84.41     13.02 o
   4   2 -17        3.09       14.69      8.48 o
   5   2 -17       24.48       19.50      9.20 o
   6   2 -17       15.64       19.49     14.25 o
   7   2 -17        2.02        7.99     19.18 o
   8   2 -17      120.25       99.51     33.57 o
   1   3 -17      113.44      108.79     16.38 o
   2   3 -17      118.40      126.92     17.90 o
   3   3 -17      216.86      222.52     21.96 o
   4   3 -17        5.68       -5.95     27.18 o
   5   3 -17        7.49       16.24     12.37 o
   6   3 -17       82.65      113.88     23.18 o
   7   3 -17       11.53       41.16     25.58 o
   8   3 -17        6.32       12.39     24.78 o
   1   4 -17      158.05      173.91     21.19 o
   2   4 -17       69.86       71.28     12.74 o
   3   4 -17        6.66       -1.78      9.15 o
   4   4 -17       30.26       19.58     15.07 o
   5   4 -17        9.42       11.00      9.79 o
   6   4 -17       15.97        8.78     10.22 o
   7   4 -17       47.95       42.23     16.99 o
   8   4 -17       35.00       52.75     30.77 o
   1   5 -17       42.75       45.86     10.70 o
   2   5 -17       12.87        2.84      8.82 o
   3   5 -17       10.97        6.15      8.78 o
   4   5 -17        8.85       17.46     12.23 o
   5   5 -17        0.51       -7.44      9.60 o
   6   5 -17       14.53        8.30     11.51 o
   7   5 -17        2.91        5.94     14.38 o
   1   6 -17       99.63      111.23     14.49 o
   2   6 -17       39.02       37.18     11.76 o
   3   6 -17       29.87       34.74     11.25 o
   4   6 -17        9.15        4.78      9.72 o
   5   6 -17       51.93       42.19     21.18 o
   6   6 -17        9.56       17.77     17.09 o
   1   7 -17       16.95        9.94     10.83 o
   2   7 -17        0.91        1.10     10.14 o
   3   7 -17       20.38       15.47     17.02 o
   4   7 -17       24.33       28.24     13.98 o
   5   7 -17        8.77       49.66     19.06 o
   1   8 -17       18.11        4.72     11.54 o
   2   8 -17       11.57       -0.25     13.74 o
   3   8 -17        2.72        9.38     13.97 o
   0   0 -16      563.34      606.97     38.37 o
   2   0 -16      138.52      124.27     13.81 o
   4   0 -16       87.27      115.49     12.44 o
   6   0 -16       13.07       23.98     20.38 o
   8   0 -16       35.41       19.18     25.18 o
   0   1 -16      575.49      608.82     21.23 o
   1   1 -16       11.25        9.76      4.87 o
   2   1 -16      129.64      126.15     10.51 o
   3   1 -16      117.22      144.74      9.05 o
   4   1 -16        1.95       21.60     10.83 o
   5   1 -16       13.58       19.68      8.00 o
   6   1 -16       40.55       31.57     18.78 o
   7   1 -16       12.67       30.35     15.19 o
   8   1 -16      226.24      179.40     26.12 o
   9   1 -16        2.60        9.08     16.81 o
   0   2 -16      157.83      160.05     13.33 o
   1   2 -16       55.10       62.04      7.23 o
   2   2 -16      116.03      114.81     10.37 o
   3   2 -16      334.62      305.15     14.72 o
   4   2 -16      122.24      115.91     12.93 o
   5   2 -16        8.32       24.23      8.97 o
   6   2 -16       21.59       25.22      9.29 o
   7   2 -16        6.40      -17.19     17.19 o
   8   2 -16       18.31       52.75     26.38 o
   9   2 -16        9.54       36.77     28.78 o
   0   3 -16      142.88      107.91     22.38 o
   1   3 -16       26.58       24.35     10.88 o
   2   3 -16       83.05       81.85     20.18 o
   3   3 -16      230.46      289.58     23.84 o
   4   3 -16        4.07        4.77     10.92 o
   5   3 -16       43.60       29.21      9.66 o
   6   3 -16       17.56       18.98     27.38 o
   7   3 -16       31.04        7.59     21.98 o
   8   3 -16        9.93      -15.19     20.78 o
   9   3 -16        1.27       -5.20     22.78 o
   0   4 -16       20.29      -11.19     13.99 o
   1   4 -16       90.32       93.52     15.99 o
   2   4 -16       58.49       58.23     11.64 o
   3   4 -16      267.88      264.43     30.86 o
   4   4 -16      136.95      123.61     15.07 o
   5   4 -16       27.46       14.60     10.38 o
   6   4 -16       22.83       18.95     11.10 o
   7   4 -16       12.25       11.12     10.99 o
   8   4 -16        0.06      -19.58     19.58 o
   0   5 -16       85.02       82.20     17.80 o
   1   5 -16      179.05      154.51     21.75 o
   2   5 -16       12.06        6.20      8.95 o
   3   5 -16       19.59       22.23      9.35 o
   4   5 -16        3.55        4.39     11.36 o
   5   5 -16        0.66        4.40      8.78 o
   6   5 -16       34.69       38.67     12.66 o
   7   5 -16       10.49       10.20     12.29 o
   8   5 -16       26.97        8.79     24.78 o
   0   6 -16       57.99       38.96     15.80 o
   1   6 -16      253.10      229.27     18.09 o
   2   6 -16        6.07       18.12     10.07 o
   3   6 -16       51.75       58.64     15.46 o
   4   6 -16       31.71       65.06     14.17 o
   5   6 -16       59.51       52.01     13.94 o
   6   6 -16        9.12        1.19     15.08 o
   7   6 -16        5.86        6.41     16.13 o
   0   7 -16       77.99       58.36     18.34 o
   1   7 -16      102.99       90.61     20.62 o
   2   7 -16       25.55       24.90     10.80 o
   3   7 -16        2.94       -3.01      9.67 o
   4   7 -16        7.11       23.27     11.00 o
   5   7 -16       33.54       34.28     31.77 o
   6   7 -16       61.11       74.26     35.97 o
   0   8 -16        5.52        5.60     15.26 o
   1   8 -16       23.77       32.35     13.16 o
   2   8 -16       23.54       25.88     12.38 o
   3   8 -16       26.91       40.79     14.86 o
   4   8 -16        7.29        4.78     13.67 o
   0   9 -16       34.00       59.95     28.78 o
   1   9 -16       16.42       31.27     16.51 o
   2   9 -16       13.09       -3.92     14.12 o
   2   0 -15       49.19       36.86      8.54 o
   4   0 -15       24.04       19.40      8.02 o
   6   0 -15       91.09      110.70     27.18 o
   8   0 -15      263.64      203.82     39.57 o
   1   1 -15       50.42       58.03      6.25 o
   2   1 -15        6.21        4.37      4.29 o
   3   1 -15      147.46      145.57      8.55 o
   4   1 -15      513.44      560.65     21.24 o
   5   1 -15       22.15       19.76      8.08 o
   6   1 -15      247.77      209.61     24.35 o
   7   1 -15        0.76        5.57     20.58 o
   8   1 -15      106.24      120.33     22.68 o
   9   1 -15        1.57        1.31     17.49 o
   1   2 -15      220.64      253.20     14.20 o
   2   2 -15      195.69      210.31     12.51 o
   3   2 -15      122.71      130.97     10.10 o
   4   2 -15      209.09      182.39     15.27 o
   5   2 -15       21.67        8.72     11.98 o
   6   2 -15       58.39       55.44      9.11 o
   7   2 -15       12.85       -8.39     18.38 o
   8   2 -15       66.16       60.75     28.38 o
   9   2 -15       35.97       46.36     27.58 o
   1   3 -15       94.98       97.11     14.55 o
   2   3 -15      160.07      144.51     28.18 o
   3   3 -15      396.12      415.27     30.37 o
   4   3 -15      118.56      127.46     13.65 o
   5   3 -15       27.27       32.03      9.70 o
   6   3 -15       18.81        9.52      8.51 o
   7   3 -15       11.40        7.00     11.53 o
   8   3 -15       58.84       16.39     22.78 o
   9   3 -15        7.00        8.53     15.02 o
   1   4 -15      119.18      114.82     18.72 o
   2   4 -15      349.99      363.56     21.89 o
   3   4 -15      158.63      160.85     21.14 o
   4   4 -15      301.58      292.84     31.96 o
   5   4 -15        5.64       15.30      9.23 o
   6   4 -15       43.36       51.25     12.55 o
   7   4 -15        2.34        7.42     10.70 o
   8   4 -15        4.45        0.19     14.79 o
   9   4 -15       24.16       60.35     31.57 o
   1   5 -15      419.31      444.81     32.65 o
   2   5 -15      106.66      112.57     23.42 o
   3   5 -15       43.01       29.12      9.58 o
   4   5 -15        2.42        1.82      7.89 o
   5   5 -15       33.94       26.65      9.53 o
   6   5 -15       72.07       44.84     17.41 o
   7   5 -15       19.07       20.40     12.28 o
   8   5 -15       19.14       28.99     16.85 o
   1   6 -15      116.39      128.42     14.63 o
   2   6 -15      136.15      166.23     18.70 o
   3   6 -15       34.30       25.72      9.49 o
   4   6 -15       78.68       76.40     12.42 o
   5   6 -15       32.27       23.68     10.24 o
   6   6 -15       45.98       57.72     14.62 o
   7   6 -15        0.03       18.36     15.82 o
   1   7 -15      143.68      147.37     16.25 o
   2   7 -15       44.95       46.84     11.62 o
   3   7 -15       20.51       34.78     12.86 o
   4   7 -15        9.29        3.69      9.82 o
   5   7 -15      100.48      111.37     33.47 o
   6   7 -15       49.04       42.32     21.98 o
   1   8 -15       41.50       32.57     11.88 o
   2   8 -15       14.46       28.70     11.73 o
   3   8 -15        0.00       -0.53     10.27 o
   4   8 -15       86.97       73.95     17.60 o
   5   8 -15        7.75       16.19     17.51 o
   1   9 -15        4.97        3.27     20.08 o
   2   9 -15       30.85       38.13     15.69 o
   3   9 -15       28.80       20.52     15.06 o
   0   0 -14     4068.95     4034.89     92.12 o
   2   0 -14       14.63       37.02     11.39 o
   4   0 -14      247.20      223.63     24.18 o
   6   0 -14      258.03      275.76     37.97 o
   8   0 -14        5.59       -5.60     17.98 o
  10   0 -14       59.54      102.31     31.17 o
   0   1 -14     2408.85     2328.34     46.91 o
   1   1 -14       82.18       89.51      6.42 o
   2   1 -14      113.53      112.80      7.16 o
   3   1 -14       72.69       79.51      7.15 o
   4   1 -14       62.64       39.60      8.68 o
   5   1 -14        8.16       10.87      7.42 o
   6   1 -14      208.31      250.00     16.81 o
   7   1 -14       17.96       14.56     21.18 o
   8   1 -14      124.49      139.76     41.16 o
   9   1 -14        0.16       15.30     16.49 o
  10   1 -14        5.69       17.58     25.58 o
   0   2 -14     1924.21     1843.96     39.90 o
   1   2 -14       98.37      109.46      7.89 o
   2   2 -14       69.66       65.95      7.72 o
   3   2 -14       92.56      102.08      8.74 o
   4   2 -14      282.84      319.59     18.86 o
   5   2 -14      119.29      114.13     12.80 o
   6   2 -14       64.14       74.57      9.33 o
   7   2 -14      109.89      113.28     15.59 o
   8   2 -14        3.95      -17.19     17.19 o
   9   2 -14        2.68       15.99     23.18 o
  10   2 -14       31.39       25.70     17.74 o
   0   3 -14      895.75      846.47     45.56 o
   1   3 -14      107.37       83.66     30.57 o
   2   3 -14      228.61      201.32     19.98 o
   3   3 -14      242.44      221.45     20.06 o
   4   3 -14      246.01      257.58     18.79 o
   5   3 -14       39.11       41.30     10.01 o
   6   3 -14       54.39       47.51     12.62 o
   7   3 -14       50.19       35.96     15.79 o
   8   3 -14       20.02       -1.60     20.78 o
   9   3 -14        0.47       26.49     16.89 o
   0   4 -14       73.70       77.53     19.58 o
   1   4 -14       97.64       93.03     12.28 o
   2   4 -14      150.95      153.81     15.20 o
   3   4 -14       88.54      105.52     13.22 o
   4   4 -14      133.09      141.56     14.84 o
   5   4 -14        8.62        4.08      7.25 o
   6   4 -14        0.64        0.72      6.67 o
   7   4 -14       66.76       65.18     19.22 o
   8   4 -14       14.85       18.93     15.04 o
   9   4 -14        5.34      -12.84     12.84 o
   0   5 -14      478.84      453.26     31.22 o
   1   5 -14       15.06       13.30      8.22 o
   2   5 -14      263.92      275.47     17.68 o
   3   5 -14      130.41      110.69     14.24 o
   4   5 -14       82.68       94.88     12.08 o
   5   5 -14      281.59      279.66     17.98 o
   6   5 -14        5.70        7.76     10.27 o
   7   5 -14       16.82       -2.91     10.80 o
   8   5 -14        4.54       -8.20     11.30 o
   0   6 -14      146.64      153.78     21.19 o
   1   6 -14      136.29      147.71     14.55 o
   2   6 -14      175.05      184.36     16.03 o
   3   6 -14       41.23       52.83     12.81 o
   4   6 -14        0.66       -2.06      8.16 o
   5   6 -14       93.28       86.34     12.30 o
   6   6 -14       15.62       29.16     13.05 o
   7   6 -14       27.56       18.46     12.62 o
   8   6 -14       17.13       -0.19     25.78 o
   0   7 -14      275.78      285.22     43.96 o
   1   7 -14       19.73       32.47     10.66 o
   2   7 -14       40.82       11.20      9.75 o
   3   7 -14       11.76        6.25      9.13 o
   4   7 -14       11.44       13.61      9.66 o
   5   7 -14       91.66      118.60     14.90 o
   6   7 -14        7.20        3.19     12.45 o
   7   7 -14        0.61        0.62     15.84 o
   0   8 -14       40.23       30.73     17.58 o
   1   8 -14       49.14       41.13     11.79 o
   2   8 -14       57.27       58.33     12.66 o
   3   8 -14        6.17        9.82     10.51 o
   4   8 -14        6.50       36.60     12.37 o
   5   8 -14       88.53       47.93     18.79 o
   6   8 -14       31.36       33.67     31.77 o
   0   9 -14       27.97       24.20     19.38 o
   1   9 -14       27.01       17.66     12.52 o
   2   9 -14       38.79       35.67     14.96 o
   3   9 -14       18.74       46.98     21.25 o
   4   9 -14       39.52       37.09     16.11 o
   0  10 -14        9.16       51.56     29.97 o
   2   0 -13       29.95       17.96      6.26 o
   4   0 -13      188.63      184.25     21.78 o
   6   0 -13      450.89      330.92     39.97 o
   8   0 -13       77.82       41.56     23.18 o
  10   0 -13       29.94       41.16     24.38 o
   1   1 -13       19.55       25.56      4.69 o
   2   1 -13      632.85      634.50     13.56 o
   3   1 -13      110.39      118.13     10.50 o
   4   1 -13       22.44       39.84     14.63 o
   5   1 -13      308.88      297.92     29.82 o
   6   1 -13      907.58      989.35     52.23 o
   7   1 -13       31.89       37.10      9.12 o
   8   1 -13        3.69       -1.12     12.99 o
   9   1 -13        7.04       27.10     16.52 o
  10   1 -13       14.19       11.59     23.58 o
   1   2 -13        7.83        4.08      4.22 o
   2   2 -13       26.35       43.27      7.93 o
   3   2 -13        6.42        3.32      5.54 o
   4   2 -13      431.01      428.23     19.91 o
   5   2 -13       37.55       27.11     10.19 o
   6   2 -13      104.37      105.73     10.13 o
   7   2 -13       21.58       37.10     11.74 o
   8   2 -13      111.55       96.97     22.38 o
   9   2 -13        9.10       -3.60     21.18 o
  10   2 -13       20.59       33.59     17.65 o
   1   3 -13       88.35       92.79     13.27 o
   2   3 -13      150.68      113.13     14.57 o
   3   3 -13       86.85       83.99     13.42 o
   4   3 -13      152.58      169.54     15.09 o
   5   3 -13      592.05      571.23     30.68 o
   6   3 -13      148.39      164.67     11.84 o
   7   3 -13       41.71       34.17     13.24 o
   8   3 -13       21.15       13.58      9.80 o
   9   3 -13       29.17       44.27     29.17 o
  10   3 -13        8.14       -3.27     17.98 o
   1   4 -13       42.35       34.22      9.29 o
   2   4 -13      259.90      261.80     36.46 o
   3   4 -13      180.54      168.08     15.13 o
   4   4 -13      254.48      257.43     16.00 o
   5   4 -13        6.94       10.89      8.62 o
   6   4 -13       27.47       23.92      7.12 o
   7   4 -13       34.96       27.11     11.57 o
   8   4 -13       97.70       99.87     15.31 o
   9   4 -13       16.85        9.75     15.92 o
   1   5 -13      135.27      149.71     13.29 o
   2   5 -13      207.25      166.11     18.98 o
   3   5 -13       32.25       35.93      9.58 o
   4   5 -13       64.85       67.61     10.62 o
   5   5 -13       74.63       59.71     10.69 o
   6   5 -13       20.55        3.58     11.78 o
   7   5 -13        0.07       14.91     11.06 o
   8   5 -13        8.71        8.57     21.53 o
   9   5 -13       20.44       27.86     13.52 o
   1   6 -13       48.40       29.13      9.65 o
   2   6 -13      236.57      249.97     17.55 o
   3   6 -13      191.86      155.21     31.96 o
   4   6 -13       94.69      127.34     13.72 o
   5   6 -13       56.77       47.99     16.10 o
   6   6 -13       21.86       22.71     11.40 o
   7   6 -13       80.99      110.11     17.04 o
   8   6 -13       13.35        6.75     12.17 o
   1   7 -13       22.68       37.89     10.68 o
   2   7 -13       33.29       36.01     10.68 o
   3   7 -13       55.93       67.45     13.88 o
   4   7 -13       42.08       25.50      9.90 o
   5   7 -13       26.14       43.02     11.46 o
   6   7 -13       14.96       20.77     12.52 o
   7   7 -13        1.09       29.13     17.19 o
   1   8 -13       41.92       34.90     11.04 o
   2   8 -13       73.17       72.56     14.77 o
   3   8 -13        9.31        9.92     10.40 o
   4   8 -13      243.23      265.83     22.27 o
   5   8 -13       31.37       41.55     20.44 o
   6   8 -13       11.44       11.99     16.39 o
   1   9 -13       15.34       29.92     11.76 o
   2   9 -13        1.09       -3.41     10.27 o
   3   9 -13       30.93       18.45     14.40 o
   4   9 -13       39.41       27.24     17.41 o
   5   9 -13       20.23       27.68     23.38 o
   1  10 -13       21.27       19.46     16.05 o
   2  10 -13       28.16       28.81     15.13 o
   0   0 -12      398.65      442.24     48.76 o
   2   0 -12     1214.41     1187.99     28.35 o
   4   0 -12      259.33      265.03     13.30 o
   6   0 -12      291.42      293.35     38.37 o
   8   0 -12        5.76       -7.59     16.79 o
  10   0 -12       15.52       11.99     21.98 o
   0   1 -12      342.60      312.33     14.27 o
   1   1 -12      136.53      156.50      9.21 o
   2   1 -12       46.96       39.93      4.87 o
   3   1 -12       19.84       22.00      5.99 o
   4   1 -12      697.93      658.25     20.89 o
   5   1 -12       24.13       24.37      7.93 o
   6   1 -12     1420.47     1404.79     54.64 o
   7   1 -12        7.40        9.37      6.54 o
   8   1 -12       33.83       11.59      8.92 o
   9   1 -12        9.24        5.20     21.18 o
  10   1 -12       16.43      -19.18     19.18 o
   0   2 -12      335.59      372.97     22.18 o
   1   2 -12      231.20      235.20     11.70 o
   2   2 -12      906.30      883.22     25.15 o
   3   2 -12      199.05      204.72      9.61 o
   4   2 -12       76.78       72.47     10.10 o
   5   2 -12      891.35      850.14     35.15 o
   6   2 -12       49.26       57.44      7.37 o
   7   2 -12       69.63       87.12     14.98 o
   8   2 -12       34.96       41.24     12.47 o
   9   2 -12        1.29       -5.60     19.18 o
  10   2 -12        6.79       -6.33     23.58 o
   0   3 -12      589.10      635.05     36.77 o
   1   3 -12      132.80      109.57     13.81 o
   2   3 -12       67.35       59.41     11.38 o
   3   3 -12      109.73       98.60     10.96 o
   4   3 -12       98.86       94.95     15.41 o
   5   3 -12       84.52      105.50     11.80 o
   6   3 -12      227.87      218.37     12.75 o
   7   3 -12        7.69       21.14      8.61 o
   8   3 -12       15.91        4.60     12.46 o
   9   3 -12       13.30      -11.07     13.12 o
  10   3 -12        7.09      -12.59     14.62 o
   0   4 -12      175.29      163.25     17.51 o
   1   4 -12      195.47      194.24     16.38 o
   2   4 -12      461.34      451.75     38.82 o
   3   4 -12      110.30      100.89     10.79 o
   4   4 -12      175.39      149.78     12.28 o
   5   4 -12      628.84      622.96     19.09 o
   6   4 -12       51.91       70.33      8.60 o
   7   4 -12       24.18       18.29     10.34 o
   8   4 -12       24.62       27.12     15.12 o
   9   4 -12       23.80       31.49     16.70 o
  10   4 -12        0.04       -1.57     15.10 o
   0   5 -12       78.17       70.80     16.79 o
   1   5 -12      196.58      194.06     14.04 o
   2   5 -12      114.25      107.10     11.65 o
   3   5 -12      539.17      522.96     21.97 o
   4   5 -12       26.81       21.74      8.33 o
   5   5 -12      153.87      156.44     13.37 o
   6   5 -12       40.53       40.86      9.40 o
   7   5 -12       36.95       45.14     12.76 o
   8   5 -12        1.16       17.45     14.66 o
   9   5 -12        5.18       -4.60     14.82 o
   0   6 -12      101.31      120.29     24.38 o
   1   6 -12      134.32      145.09     13.80 o
   2   6 -12      171.94      180.51     14.99 o
   3   6 -12      123.63      137.70     18.18 o
   4   6 -12       46.07       63.78     15.34 o
   5   6 -12       24.95       13.78     15.23 o
   6   6 -12       62.31       50.62     10.79 o
   7   6 -12        3.42       -9.35      9.82 o
   8   6 -12       34.57        8.19     11.84 o
   9   6 -12       19.72       53.95     26.38 o
   0   7 -12        1.34      -11.01     11.01 o
   1   7 -12       59.52       46.85     10.80 o
   2   7 -12       75.92       44.95     10.88 o
   3   7 -12      325.06      318.86     20.56 o
   4   7 -12       76.05       81.84     12.56 o
   5   7 -12       70.03       77.79     12.64 o
   6   7 -12        8.44       -1.41     12.86 o
   7   7 -12      107.27      113.45     18.07 o
   8   7 -12        2.16        3.89     15.19 o
   0   8 -12      206.84      231.11     33.17 o
   1   8 -12       72.55       74.25     15.60 o
   2   8 -12       49.35       43.66     11.35 o
   3   8 -12      130.69      140.13     15.85 o
   4   8 -12        5.60       15.05     10.40 o
   5   8 -12       43.23       26.04     11.37 o
   6   8 -12        2.94       -8.24     14.40 o
   7   8 -12        2.75        0.86     15.14 o
   0   9 -12        3.26       -8.81     13.94 o
   1   9 -12        1.77        3.35     10.38 o
   2   9 -12       25.45       15.38     15.06 o
   3   9 -12       29.74       31.14     11.69 o
   4   9 -12       50.83       67.03     28.38 o
   5   9 -12        0.77      -14.33     15.25 o
   0  10 -12       97.17      115.90     33.17 o
   1  10 -12       24.88       18.73     14.18 o
   2  10 -12        1.36        9.14     13.82 o
   3  10 -12       69.19       83.91     21.20 o
   2   0 -11     1855.52     1983.29     40.00 o
   4   0 -11      150.54      155.33     10.88 o
   6   0 -11     2371.82     2277.24     93.52 o
   8   0 -11       95.59       85.13     25.18 o
  10   0 -11        6.55        5.99     21.58 o
   1   1 -11      475.92      451.89     10.84 o
   2   1 -11      383.76      394.63     10.28 o
   3   1 -11       52.57       54.94      6.51 o
   4   1 -11       22.87       30.41      6.92 o
   5   1 -11      205.32      198.19     16.29 o
   6   1 -11      208.39      209.42     14.76 o
   7   1 -11        5.36       -2.83      6.01 o
   8   1 -11       28.57       15.55     12.96 o
   9   1 -11        4.04      -17.19     17.98 o
  10   1 -11       49.36      105.11     31.57 o
  11   1 -11        0.36        7.59     14.83 o
   1   2 -11      931.61      838.24     19.11 o
   2   2 -11      697.32      773.10     17.73 o
   3   2 -11       50.65       37.98      7.84 o
   4   2 -11       70.38       57.15     10.86 o
   5   2 -11        6.62        8.81      5.70 o
   6   2 -11      538.81      502.20     14.97 o
   7   2 -11       48.77       61.20     10.94 o
   8   2 -11       45.35       51.96     23.98 o
   9   2 -11       32.03       31.57     21.98 o
  10   2 -11        1.96       -4.40     13.37 o
  11   2 -11       12.16       26.58     16.39 o
   1   3 -11      839.20      829.08     29.79 o
   2   3 -11       82.13      110.33     13.40 o
   3   3 -11       47.68       70.36      9.40 o
   4   3 -11     1006.83      920.35     26.59 o
   5   3 -11      395.05      419.57     18.13 o
   6   3 -11      202.66      203.57     12.02 o
   7   3 -11       27.40       42.52     10.04 o
   8   3 -11      144.33      149.90     21.32 o
   9   3 -11       33.38       57.78     17.24 o
  10   3 -11       31.88       36.90     17.08 o
   1   4 -11      872.66      808.48     22.56 o
   2   4 -11       62.72       54.78      8.17 o
   3   4 -11      611.93      579.94     23.88 o
   4   4 -11      296.28      257.69     15.49 o
   5   4 -11       67.72       72.34     11.55 o
   6   4 -11      228.17      208.95     12.46 o
   7   4 -11       58.18       54.64     17.31 o
   8   4 -11       13.40        7.32     14.19 o
   9   4 -11       22.56       48.46     16.67 o
  10   4 -11        6.93       -3.27     14.82 o
   1   5 -11      154.94      164.25     12.96 o
   2   5 -11       64.01       49.92      8.92 o
   3   5 -11      303.89      316.90     17.66 o
   4   5 -11      614.27      625.53     20.16 o
   5   5 -11       25.57       34.92      8.09 o
   6   5 -11       51.51       56.42      8.78 o
   7   5 -11       56.85       53.53     12.29 o
   8   5 -11      134.83      175.19     23.59 o
   9   5 -11       46.11       74.38     20.45 o
   1   6 -11      123.87      139.69     13.27 o
   2   6 -11      117.18      110.93     12.18 o
   3   6 -11      841.41      779.69     25.64 o
   4   6 -11      415.41      373.08     25.04 o
   5   6 -11       33.04       22.77      9.53 o
   6   6 -11       41.95       38.89      9.80 o
   7   6 -11       12.45       31.53     24.98 o
   8   6 -11        8.44        3.52     16.99 o
   9   6 -11        2.61       12.99     15.83 o
   1   7 -11       13.54       32.51      9.81 o
   2   7 -11       82.62       79.82     11.74 o
   3   7 -11      526.94      530.08     25.28 o
   4   7 -11       97.94       88.59     14.25 o
   5   7 -11       22.40       20.25      9.58 o
   6   7 -11       77.76       56.13     13.94 o
   7   7 -11        7.36       -1.02     10.95 o
   8   7 -11        0.52        4.81     20.18 o
   1   8 -11        2.09       -8.43      8.43 o
   2   8 -11       22.26       34.09     10.97 o
   3   8 -11       70.97       71.49     12.65 o
   4   8 -11      161.34      138.54     15.72 o
   5   8 -11       11.63       19.69     10.72 o
   6   8 -11      143.84      155.92     19.54 o
   7   8 -11       40.13       46.11     18.34 o
   1   9 -11       55.86       32.72     12.16 o
   2   9 -11       12.04       12.23     10.27 o
   3   9 -11      100.38      103.60     14.97 o
   4   9 -11       62.57       45.48     12.58 o
   5   9 -11       26.94       20.08     13.65 o
   6   9 -11       24.35        5.54     15.95 o
   1  10 -11       32.81       20.77     12.51 o
   2  10 -11       38.34       27.59     14.69 o
   3  10 -11        2.97       12.42     17.34 o
   4  10 -11       22.46       29.81     15.19 o
   0   0 -10     2790.99     2984.23     91.52 o
   2   0 -10      595.87      614.67     17.71 o
   4   0 -10      830.90      751.73     20.09 o
   6   0 -10      268.72      234.60     31.57 o
   8   0 -10      184.36      143.88     29.17 o
  10   0 -10       52.35       89.92     29.97 o
   0   1 -10      274.56      286.55     11.34 o
   1   1 -10      313.54      267.91      8.27 o
   2   1 -10     5636.92     5632.81     65.70 o
   3   1 -10       52.36       40.87      6.68 o
   4   1 -10      246.18      201.02     12.88 o
   5   1 -10       69.85       68.56      9.05 o
   6   1 -10      130.45      106.41     11.08 o
   7   1 -10        6.80        0.91      7.18 o
   8   1 -10      210.79      182.93     22.61 o
   9   1 -10       22.32       37.27     13.92 o
  10   1 -10       32.01       91.52     28.78 o
  11   1 -10        0.68        1.60     21.58 o
   0   2 -10      143.24      113.11     19.58 o
   1   2 -10      262.05      261.50     13.72 o
   2   2 -10      254.94      236.83      9.86 o
   3   2 -10      237.03      228.96     14.84 o
   4   2 -10      719.76      697.93     26.59 o
   5   2 -10      164.20      158.41     10.00 o
   6   2 -10      248.09      219.88     22.15 o
   7   2 -10      108.98      121.01     11.89 o
   8   2 -10       68.79       76.58     15.79 o
   9   2 -10        4.16       10.33     12.17 o
  10   2 -10       21.96       34.11     15.59 o
  11   2 -10        4.56       -8.45     14.97 o
   0   3 -10      335.91      278.16     26.78 o
   1   3 -10      758.36      731.01     69.34 o
   2   3 -10     2556.67     2671.67     52.35 o
   3   3 -10       31.69       61.56     11.97 o
   4   3 -10      234.28      277.15     15.57 o
   5   3 -10      180.45      186.79     11.29 o
   6   3 -10      152.16      147.43     12.52 o
   7   3 -10       25.50       21.99      9.04 o
   8   3 -10       47.57       53.18     15.38 o
   9   3 -10       35.27       31.46     14.95 o
  10   3 -10       24.11       17.88     15.54 o
  11   3 -10        3.13        5.90     15.38 o
   0   4 -10      368.67      406.74     23.23 o
   1   4 -10        7.11       10.07      8.42 o
   2   4 -10       74.28       72.92      8.58 o
   3   4 -10      740.14      678.98     20.33 o
   4   4 -10      755.75      725.68     25.25 o
   5   4 -10       12.06       -0.34      5.88 o
   6   4 -10       75.25       70.81     14.23 o
   7   4 -10       19.07       20.13     18.24 o
   8   4 -10       17.37       -7.65     13.39 o
   9   4 -10        5.66        4.22     25.18 o
  10   4 -10        7.79       10.67     14.45 o
   0   5 -10      303.72      336.79     24.41 o
   1   5 -10      354.22      389.45     18.62 o
   2   5 -10      204.18      216.68     14.12 o
   3   5 -10       24.00       31.36      7.92 o
   4   5 -10      158.72      173.19     12.11 o
   5   5 -10      123.32      124.12     12.36 o
   6   5 -10       65.62       77.32     10.05 o
   7   5 -10       30.10       27.54     10.53 o
   8   5 -10        6.10       -1.96     20.18 o
   9   5 -10        4.68       -7.47     13.49 o
  10   5 -10       19.05        9.46     16.23 o
   0   6 -10        0.99        6.45     17.78 o
   1   6 -10       13.06       13.68      7.47 o
   2   6 -10      290.02      291.87     17.75 o
   3   6 -10      587.41      581.99     22.29 o
   4   6 -10      382.52      413.99     21.10 o
   5   6 -10        5.01       -0.39      7.61 o
   6   6 -10        3.56        8.44     10.35 o
   7   6 -10       41.35       56.88     17.18 o
   8   6 -10       18.37       28.40     15.80 o
   9   6 -10        3.31       14.22     15.19 o
   0   7 -10      208.35      187.44     21.62 o
   1   7 -10       31.39       23.54      8.80 o
   2   7 -10      167.48      213.75     16.54 o
   3   7 -10       38.70       34.98      9.99 o
   4   7 -10        8.97       25.24     14.78 o
   5   7 -10        4.16       12.26     10.84 o
   6   7 -10       20.75       19.50     16.59 o
   7   7 -10       54.75       52.35     17.52 o
   8   7 -10       10.39      -13.56     13.56 o
   0   8 -10       15.97       -6.99     11.59 o
   1   8 -10       66.09       64.43     12.23 o
   2   8 -10      203.75      215.42     18.92 o
   3   8 -10      279.96      277.45     20.05 o
   4   8 -10       86.41       80.17     15.00 o
   5   8 -10       46.05       61.85     12.34 o
   6   8 -10       13.70       11.42     11.58 o
   7   8 -10        8.56        4.29     14.22 o
   0   9 -10      222.08      169.31     24.44 o
   1   9 -10       49.05       69.90     12.91 o
   2   9 -10       44.57       54.40     12.20 o
   3   9 -10       44.50       38.97     11.96 o
   4   9 -10       15.52       21.60     11.27 o
   5   9 -10       10.35        2.21     11.54 o
   6   9 -10        5.41       32.26     18.78 o
   0  10 -10       57.90       31.11     18.24 o
   1  10 -10        5.22      -10.01     11.84 o
   2  10 -10       23.69       25.09     12.92 o
   3  10 -10       49.88       76.24     28.85 o
   4  10 -10        0.24        7.94     18.38 o
   5  10 -10       23.14       16.63     27.38 o
   0  11 -10       86.94       74.74     29.17 o
   1  11 -10       32.43       71.98     21.71 o
   2   0  -9     2359.62     2349.84     43.63 o
   4   0  -9      749.81      720.23     27.68 o
   6   0  -9      242.49      313.39     15.51 o
   8   0  -9      214.18      157.86     30.37 o
  10   0  -9       67.17       43.16     16.96 o
   1   1  -9      201.63      214.41      7.15 o
   2   1  -9      734.16      680.00     12.81 o
   3   1  -9       19.39       16.42      5.34 o
   4   1  -9     5480.40     5267.34     78.44 o
   5   1  -9       19.83        7.91      9.31 o
   6   1  -9       68.23       63.08     10.16 o
   7   1  -9      343.20      313.03     17.37 o
   8   1  -9      160.13      146.62     15.93 o
   9   1  -9        6.98        5.67     12.14 o
  10   1  -9       30.22       56.53     16.23 o
  11   1  -9        0.34      -11.59     20.38 o
   1   2  -9      125.09      130.56     11.75 o
   2   2  -9        3.56        3.85      5.28 o
   3   2  -9       39.74       35.38      6.81 o
   4   2  -9      136.01      135.44      9.25 o
   5   2  -9        3.91       10.41      6.40 o
   6   2  -9      626.49      618.14     19.07 o
   7   2  -9      124.53      117.97     20.65 o
   8   2  -9      177.03      189.02     12.97 o
   9   2  -9        0.44       -4.45      8.58 o
  10   2  -9       83.29       99.01     20.38 o
  11   2  -9        6.69        2.06     14.57 o
   1   3  -9      535.19      526.78     22.80 o
   2   3  -9      154.90      174.22     12.20 o
   3   3  -9       31.71       39.08      7.27 o
   4   3  -9        3.80        6.29      6.05 o
   5   3  -9        0.60       -4.05      5.20 o
   6   3  -9       26.97       33.33      8.44 o
   7   3  -9      652.11      623.16     50.61 o
   8   3  -9       30.12       18.21     11.78 o
   9   3  -9       38.25       52.80     15.92 o
  10   3  -9       18.98        5.10     13.99 o
  11   3  -9       15.10       -7.19     14.98 o
   1   4  -9      462.53      504.11     19.38 o
   2   4  -9      384.35      343.44     15.99 o
   3   4  -9      284.60      271.45     14.18 o
   4   4  -9      310.39      334.80     15.80 o
   5   4  -9      360.65      349.34     23.13 o
   6   4  -9      521.95      497.84     18.79 o
   7   4  -9      171.46      157.18     15.53 o
   8   4  -9       90.12      119.43     19.78 o
   9   4  -9       22.39       10.73     13.84 o
  10   4  -9       64.09       60.58     18.59 o
   1   5  -9      102.44      113.19     10.68 o
   2   5  -9      311.42      322.36     16.63 o
   3   5  -9       22.70       23.95      6.64 o
   4   5  -9      361.48      354.71     16.19 o
   5   5  -9       24.45       15.25      7.46 o
   6   5  -9       41.92       51.85     11.44 o
   7   5  -9       21.06       40.90     10.79 o
   8   5  -9       21.71       -7.85     18.18 o
   9   5  -9       53.25       62.64     18.36 o
  10   5  -9        8.72       22.82     16.10 o
   1   6  -9      235.81      245.52     22.34 o
   2   6  -9      176.21      185.55     14.15 o
   3   6  -9      222.80      231.44     15.56 o
   4   6  -9      184.82      176.65     14.23 o
   5   6  -9      325.70      288.63     20.56 o
   6   6  -9       28.44       14.43     12.42 o
   7   6  -9       86.89       72.96     17.38 o
   8   6  -9       34.49       50.95     17.64 o
   9   6  -9       66.43       51.29     17.65 o
   1   7  -9       36.84       25.83      8.65 o
   2   7  -9        5.59       10.72      8.09 o
   3   7  -9      310.41      318.11     23.88 o
   4   7  -9      125.75      120.80     16.56 o
   5   7  -9        4.84       -0.78      8.95 o
   6   7  -9      143.76      144.05     22.28 o
   7   7  -9        0.05       12.34     13.08 o
   8   7  -9        5.64        3.94     14.50 o
   9   7  -9       17.17       35.82     17.08 o
   1   8  -9      174.89      163.15     15.25 o
   2   8  -9      455.40      475.70     24.21 o
   3   8  -9       42.40       50.37     11.21 o
   4   8  -9       22.61       29.88     10.40 o
   5   8  -9        6.02       18.28     11.75 o
   6   8  -9       69.07       73.27     19.19 o
   7   8  -9       80.33       64.49     18.26 o
   8   8  -9       15.58       21.58     23.98 o
   1   9  -9       47.25       55.57     14.02 o
   2   9  -9       60.51       75.38     13.73 o
   3   9  -9      131.17      114.07     14.87 o
   4   9  -9       29.16       16.19     10.58 o
   5   9  -9        8.49       -5.93     10.81 o
   6   9  -9      106.58       95.92     29.97 o
   7   9  -9       19.90       58.75     25.98 o
   1  10  -9       26.24       13.56     11.44 o
   2  10  -9       46.53       56.53     13.02 o
   3  10  -9        3.99        0.58     10.81 o
   4  10  -9       31.35       61.15     18.63 o
   5  10  -9       17.18       40.11     28.78 o
   1  11  -9       19.51       17.44     14.94 o
   2  11  -9        8.11        5.48     16.46 o
   0   0  -8       55.99       36.77      8.39 o
   2   0  -8      404.87      367.73     12.00 o
   4   0  -8     3448.46     3553.32     62.33 o
   6   0  -8       61.92       81.75      9.49 o
   8   0  -8       88.89      167.86     29.97 o
  10   0  -8        9.64       -2.00     21.58 o
   0   1  -8     4629.24     4358.26     72.15 o
   1   1  -8      188.92      189.23      6.47 o
   2   1  -8      517.36      557.45     10.67 o
   3   1  -8      160.88      172.70      9.73 o
   4   1  -8     5396.28     5276.54     93.84 o
   5   1  -8       75.60       83.08      8.80 o
   6   1  -8      357.27      394.10     16.72 o
   7   1  -8       13.81        1.10     11.33 o
   8   1  -8        6.97        1.99     10.29 o
   9   1  -8        2.41       -7.25     11.55 o
  10   1  -8       67.52       48.63     13.91 o
  11   1  -8        4.04        3.60     20.38 o
   0   2  -8      772.31      745.36     33.17 o
   1   2  -8      189.31      172.54     18.98 o
   2   2  -8     1957.93     1994.23     39.15 o
   3   2  -8      907.47      904.97     21.09 o
   4   2  -8      867.56      943.11     22.18 o
   5   2  -8      863.87      876.00     17.77 o
   6   2  -8       15.73        9.42      5.97 o
   7   2  -8      605.25      582.95     20.29 o
   8   2  -8       31.52       45.27     18.02 o
   9   2  -8        4.33        9.22      9.58 o
  10   2  -8        0.84        6.41     13.03 o
  11   2  -8        1.68       21.18     22.78 o
   0   3  -8     1923.92     1760.08     68.34 o
   1   3  -8      323.15      319.94     15.68 o
   2   3  -8      591.80      559.41     26.68 o
   3   3  -8      153.97      150.13     27.38 o
   4   3  -8      363.67      364.77     16.28 o
   5   3  -8      119.54      130.82      9.54 o
   6   3  -8      173.30      173.76     14.41 o
   7   3  -8      212.55      216.52     16.10 o
   8   3  -8      124.44      121.95     13.03 o
   9   3  -8        3.28        4.33     11.73 o
  10   3  -8       22.41       26.23     23.18 o
  11   3  -8        5.21       30.37     25.18 o
   0   4  -8     3103.70     3440.38     78.92 o
   1   4  -8       61.52       51.02      7.47 o
   2   4  -8     1952.19     1933.85     36.73 o
   3   4  -8      240.15      220.60     14.48 o
   4   4  -8      141.76      119.27      9.96 o
   5   4  -8      330.70      359.46     16.09 o
   6   4  -8       74.86       55.49     11.05 o
   7   4  -8      372.34      367.04     22.27 o
   8   4  -8        7.93       -0.58     14.99 o
   9   4  -8       16.88       -8.24     11.70 o
  10   4  -8        1.77       -0.30     12.96 o
  11   4  -8        0.55       27.18     22.78 o
   0   5  -8      177.64      179.58     17.93 o
   1   5  -8       12.20       13.38      6.17 o
   2   5  -8      459.85      464.03     16.56 o
   3   5  -8      741.07      783.98     20.19 o
   4   5  -8      112.70      102.19     10.47 o
   5   5  -8     1131.90     1156.06     29.37 o
   6   5  -8       66.28       83.54     15.26 o
   7   5  -8      231.14      255.73     28.34 o
   8   5  -8      130.69       94.50     18.15 o
   9   5  -8        7.58        6.86     13.37 o
  10   5  -8        2.22        3.05     18.58 o
   0   6  -8     1401.97     1316.02     44.32 o
   1   6  -8      266.35      302.69     21.08 o
   2   6  -8      329.46      352.68     21.00 o
   3   6  -8       17.22       16.96      7.60 o
   4   6  -8      235.37      240.76     19.82 o
   5   6  -8       78.97       83.73     22.47 o
   6   6  -8       14.22       21.57     12.55 o
   7   6  -8       15.51       13.49     13.59 o
   8   6  -8       32.21       30.02     20.98 o
   9   6  -8        6.50        0.95     13.84 o
  10   6  -8        6.59        8.05     16.19 o
   0   7  -8       38.94       47.41     13.14 o
   1   7  -8       89.41       80.93     11.07 o
   2   7  -8      497.52      480.61     22.54 o
   3   7  -8      295.81      277.20     17.81 o
   4   7  -8      155.08      171.87     19.97 o
   5   7  -8      515.18      510.33     27.88 o
   6   7  -8       46.09       49.68     21.58 o
   7   7  -8        5.14       -7.78     13.39 o
   8   7  -8       14.00       -1.92     14.05 o
   9   7  -8       37.62       41.90     22.58 o
   0   8  -8      301.74      302.68     28.27 o
   1   8  -8      418.31      401.94     30.23 o
   2   8  -8       75.79       66.32     11.62 o
   3   8  -8       40.83       36.94     10.16 o
   4   8  -8      155.18      150.17     14.94 o
   5   8  -8       74.08       89.33     18.75 o
   6   8  -8      103.01      102.60     21.18 o
   7   8  -8       21.10       25.56     16.99 o
   8   8  -8       21.14       37.38     31.37 o
   0   9  -8      133.83      146.47     22.42 o
   1   9  -8      128.43      138.38     15.84 o
   2   9  -8      248.53      260.45     28.55 o
   3   9  -8        8.02        2.53      9.58 o
   4   9  -8       26.66       11.05      9.55 o
   5   9  -8       74.71       68.85     18.34 o
   6   9  -8        6.23       16.73     14.59 o
   7   9  -8       36.45       45.16     23.98 o
   0  10  -8       16.64       10.71     16.59 o
   1  10  -8      163.61      149.41     18.63 o
   2  10  -8       23.28       23.08     11.92 o
   3  10  -8        5.86       -0.19     10.90 o
   4  10  -8       18.56       36.41     17.35 o
   5  10  -8       20.88       17.11     25.98 o
   0  11  -8       23.49       19.58     22.38 o
   1  11  -8       28.27       10.25     16.83 o
   2  11  -8        2.76        2.32     13.72 o
   3  11  -8       63.70       80.18     20.74 o
   2   0  -7      350.29      344.07     13.57 o
   4   0  -7    15981.41    16933.20    324.56 o
   6   0  -7      167.62      137.76     34.37 o
   8   0  -7      442.83      443.16     22.81 o
  10   0  -7      149.20      147.47     31.17 o
   1   1  -7      213.24      241.42      8.37 o
   2   1  -7       16.13       24.97      4.16 o
   3   1  -7     1521.45     1620.46     29.19 o
   4   1  -7     3857.33     4404.63     78.56 o
   5   1  -7       39.90       36.83      8.65 o
   6   1  -7       66.19       55.82     14.38 o
   7   1  -7       51.71       61.30      9.45 o
   8   1  -7       30.37       37.35      8.25 o
   9   1  -7        2.59      -13.19     15.59 o
  10   1  -7       58.19       62.23     13.37 o
  11   1  -7        1.11       -7.86     14.63 o
  12   1  -7       23.53       85.13     33.17 o
   1   2  -7     1119.02     1104.78     45.16 o
   2   2  -7      339.93      384.65     24.38 o
   3   2  -7       63.50       60.01      7.26 o
   4   2  -7     4858.54     5220.19     89.18 o
   5   2  -7       56.23       77.46     12.21 o
   6   2  -7      329.96      313.60     21.70 o
   7   2  -7        0.47        1.54      5.87 o
   8   2  -7       83.40       85.04     12.03 o
   9   2  -7       22.49       25.01     10.30 o
  10   2  -7       40.53       32.52     11.91 o
  11   2  -7       33.17       48.36     24.78 o
   1   3  -7      879.49      864.75     24.57 o
   2   3  -7       88.93       82.73      7.31 o
   3   3  -7     1147.30     1121.16     27.82 o
   4   3  -7      212.07      189.00     11.47 o
   5   3  -7      149.11      161.20     11.19 o
   6   3  -7     1638.03     1593.92     39.07 o
   7   3  -7       70.66       81.01     11.07 o
   8   3  -7      119.21      132.70     13.14 o
   9   3  -7       16.93       32.85     13.71 o
  10   3  -7       31.84       19.68     13.49 o
  11   3  -7       11.02       46.76     22.38 o
   1   4  -7     1976.97     2042.23     46.21 o
   2   4  -7      623.27      689.88     18.86 o
   3   4  -7      472.70      467.56     22.83 o
   4   4  -7       15.69       25.02      6.11 o
   5   4  -7      331.52      306.22     15.02 o
   6   4  -7      289.39      326.17     19.87 o
   7   4  -7        2.28       -3.71     10.81 o
   8   4  -7       35.23       53.88     19.29 o
   9   4  -7       23.59        8.68     11.99 o
  10   4  -7        4.92       -1.40     12.80 o
  11   4  -7       44.68       32.77     22.78 o
   1   5  -7      707.88      724.00     20.75 o
   2   5  -7       25.99       29.58      5.97 o
   3   5  -7      156.31      159.71     11.99 o
   4   5  -7      151.97      150.04     11.90 o
   5   5  -7      121.27      124.90     12.40 o
   6   5  -7     1050.65     1038.87     42.71 o
   7   5  -7       18.97       15.74     11.70 o
   8   5  -7       53.81       43.84     12.65 o
   9   5  -7       35.54       21.90     13.94 o
  10   5  -7       40.60       52.26     16.73 o
   1   6  -7      447.31      430.07     24.40 o
   2   6  -7      187.90      175.79     13.06 o
   3   6  -7      179.13      204.20     16.21 o
   4   6  -7       17.75       23.35      7.70 o
   5   6  -7      468.25      433.01     30.94 o
   6   6  -7       68.08       54.35     14.41 o
   7   6  -7       13.04       14.15     12.63 o
   8   6  -7       15.02       11.80     13.27 o
   9   6  -7       21.91       41.40     16.03 o
  10   6  -7        2.38       -3.66     14.38 o
   1   7  -7      246.70      248.27     23.88 o
   2   7  -7       29.42       26.39      8.57 o
   3   7  -7       48.53       51.11     11.64 o
   4   7  -7      352.28      312.59     23.35 o
   5   7  -7       13.93       28.96     15.59 o
   6   7  -7       26.49       30.58     14.22 o
   7   7  -7       12.05      -10.66     24.38 o
   8   7  -7        8.71        3.29     13.59 o
   9   7  -7       15.41       13.18     14.79 o
   1   8  -7       49.28       78.59     13.04 o
   2   8  -7      262.57      262.94     23.48 o
   3   8  -7        1.18       -3.09     11.36 o
   4   8  -7       38.79       51.04     12.57 o
   5   8  -7       69.68       60.77     21.78 o
   6   8  -7       50.48       68.50     19.38 o
   7   8  -7        7.55        6.87     19.38 o
   8   8  -7       23.24       34.29     16.80 o
   1   9  -7       75.16       85.40     13.56 o
   2   9  -7       94.38      109.62     14.07 o
   3   9  -7       46.78       47.52     20.64 o
   4   9  -7       56.13       42.24     13.97 o
   5   9  -7       13.37       39.49     33.57 o
   6   9  -7      144.25      129.78     22.97 o
   7   9  -7       18.13       37.57     22.78 o
   1  10  -7       15.61       11.87     10.83 o
   2  10  -7       44.28       46.93     12.63 o
   3  10  -7       44.17       45.01     19.91 o
   4  10  -7       48.69       57.46     15.06 o
   5  10  -7       28.99       38.77     23.58 o
   6  10  -7       40.34       15.59     21.98 o
   1  11  -7        8.07       19.26     13.71 o
   2  11  -7        3.93       23.61     16.84 o
   3  11  -7       31.15       56.71     19.73 o
   4  11  -7        3.05      -13.69     14.62 o
   0   0  -6     5097.81     4682.37    127.89 o
   2   0  -6     8302.35     7865.79    123.06 o
   4   0  -6      863.72      938.80     32.25 o
   6   0  -6        3.47       33.01      7.38 o
   8   0  -6       89.15       41.96     19.58 o
  10   0  -6      223.81      109.11     29.17 o
   0   1  -6     2859.42     2742.99     45.88 o
   1   1  -6      202.57      196.01      6.80 o
   2   1  -6     1039.26      962.17     33.11 o
   3   1  -6      189.27      199.72     12.47 o
   4   1  -6     2947.02     3154.34     59.80 o
   5   1  -6      123.01      129.73     10.38 o
   6   1  -6      139.83      143.22     10.44 o
   7   1  -6       25.19       35.22      6.58 o
   8   1  -6       36.54       44.45      8.75 o
   9   1  -6        1.08       -5.93      8.45 o
  10   1  -6      185.97      192.18     18.00 o
  11   1  -6        3.28       -0.80     16.20 o
  12   1  -6        1.60       12.79     28.78 o
   0   2  -6      678.21      623.06     29.17 o
   1   2  -6       17.85        1.40      5.37 o
   2   2  -6      371.69      427.04     13.42 o
   3   2  -6      507.79      533.47     21.21 o
   4   2  -6       32.02       33.94      4.13 o
   5   2  -6       84.67       78.48      7.22 o
   6   2  -6      195.27      170.24     11.41 o
   7   2  -6      153.89      165.90     15.11 o
   8   2  -6      166.03      191.35     11.69 o
   9   2  -6      130.74      139.71     15.26 o
  10   2  -6       65.57       60.08     15.86 o
  11   2  -6        2.17        7.19     20.38 o
  12   2  -6       25.70       13.59     28.38 o
   0   3  -6     8209.46     8371.37    164.33 o
   1   3  -6     1668.56     1611.03     29.83 o
   2   3  -6      174.54      153.87     10.78 o
   3   3  -6      439.79      391.12     12.91 o
   4   3  -6     1187.89     1162.60     22.52 o
   5   3  -6      583.80      497.91     17.02 o
   6   3  -6       28.11       28.27      7.79 o
   7   3  -6        7.44        1.01      5.71 o
   8   3  -6       89.36       93.80     11.48 o
   9   3  -6        8.44       -2.58     10.44 o
  10   3  -6       37.53       35.26     14.54 o
  11   3  -6        3.83      -10.39     16.79 o
   0   4  -6       43.69       35.00      8.76 o
   1   4  -6      256.76      250.85     12.55 o
   2   4  -6      662.44      798.34     20.57 o
   3   4  -6      814.16      808.92     20.87 o
   4   4  -6      824.31      844.73     21.53 o
   5   4  -6      181.83      187.12     14.35 o
   6   4  -6      545.95      544.92     22.01 o
   7   4  -6      290.12      305.99     19.66 o
   8   4  -6       90.11      100.26     12.85 o
   9   4  -6       13.74       20.30     12.71 o
  10   4  -6        1.79        8.23     12.63 o
  11   4  -6        0.95       12.79     21.98 o
   0   5  -6      239.59      282.84     40.76 o
   1   5  -6      592.13      577.99     16.32 o
   2   5  -6      192.67      200.40     12.74 o
   3   5  -6      148.70      171.09     17.81 o
   4   5  -6      106.54      105.28     12.23 o
   5   5  -6      668.27      667.66     25.05 o
   6   5  -6       25.95       35.65      9.47 o
   7   5  -6       42.03       34.76     10.38 o
   8   5  -6      128.97      121.99     14.85 o
   9   5  -6        1.77       -4.68     11.26 o
  10   5  -6       10.45       15.52     16.59 o
  11   5  -6       12.26       56.75     25.18 o
   0   6  -6      195.98      195.58     15.63 o
   1   6  -6      689.29      661.80     17.58 o
   2   6  -6       82.99       60.03      7.86 o
   3   6  -6      277.01      286.75     17.36 o
   4   6  -6      357.77      377.59     37.98 o
   5   6  -6       69.88       93.02     15.42 o
   6   6  -6      461.51      426.72     31.37 o
   7   6  -6       75.17       90.32     17.66 o
   8   6  -6       36.80       63.56     15.88 o
   9   6  -6       18.85       15.46     13.99 o
  10   6  -6        9.32       13.79     15.26 o
   0   7  -6     1415.88     1325.36     46.42 o
   1   7  -6      108.04       97.16     11.34 o
   2   7  -6      227.82      255.43     24.57 o
   3   7  -6      102.84       84.63     12.60 o
   4   7  -6       82.88      117.31     14.37 o
   5   7  -6      674.89      684.41     34.99 o
   6   7  -6       27.51       25.99     21.38 o
   7   7  -6       27.37       38.28     14.97 o
   8   7  -6       47.11       39.41     15.02 o
   9   7  -6       11.94       35.71     15.92 o
   0   8  -6      474.14      450.68     32.15 o
   1   8  -6     1148.79     1135.40     32.08 o
   2   8  -6       84.23       97.82     21.81 o
   3   8  -6       57.65       75.25     17.45 o
   4   8  -6      110.54       87.31     17.49 o
   5   8  -6       18.13       30.70     14.17 o
   6   8  -6      272.49      234.23     29.17 o
   7   8  -6       13.79       37.92     16.23 o
   8   8  -6       68.56       56.33     19.78 o
   0   9  -6      390.75      416.83     33.97 o
   1   9  -6       77.54       93.91     13.24 o
   2   9  -6      118.66       99.74     13.82 o
   3   9  -6       36.48       31.51     10.55 o
   4   9  -6       59.66       51.84     17.13 o
   5   9  -6      291.09      317.57     31.01 o
   6   9  -6        4.19       -8.60     13.06 o
   7   9  -6       67.08       46.97     17.58 o
   0  10  -6      111.22      104.26     20.65 o
   1  10  -6      294.35      300.25     21.75 o
   2  10  -6       63.19       48.38     12.48 o
   3  10  -6        5.04       30.01     12.47 o
   4  10  -6       31.59       22.45     17.69 o
   5  10  -6       27.43       27.58     22.78 o
   6  10  -6       15.85       21.58     21.58 o
   0  11  -6        2.14       -9.39     15.79 o
   1  11  -6       24.77        6.03     11.78 o
   2  11  -6       51.84       29.17     21.38 o
   3  11  -6       70.80      102.37     21.17 o
   4  11  -6        6.64       15.99     16.39 o
   2   0  -5     3038.15     2901.46     48.85 o
   4   0  -5     3712.99     3783.17     76.02 o
   6   0  -5     1673.23     1585.00     41.67 o
   8   0  -5       77.48       68.34     19.18 o
  10   0  -5       85.08      105.10     31.77 o
  12   0  -5       11.65        0.80     27.58 o
   1   1  -5      353.84      345.25      6.95 o
   2   1  -5    10796.18    10330.88    160.49 o
   3   1  -5      657.90      600.65     18.21 o
   4   1  -5      697.05      775.69     18.07 o
   5   1  -5      105.33      113.20      6.42 o
   6   1  -5       56.08       74.63      9.58 o
   7   1  -5       59.39       59.63     15.00 o
   8   1  -5      255.32      278.59     19.15 o
   9   1  -5       48.20       49.45     11.17 o
  10   1  -5      185.77      169.21     16.92 o
  11   1  -5        0.31      -15.38     15.38 o
  12   1  -5       18.01      -20.38     27.58 o
   1   2  -5     1011.29      907.80     27.08 o
   2   2  -5      180.37      215.98     12.46 o
   3   2  -5      595.27      625.34     14.89 o
   4   2  -5       78.15       76.14      5.12 o
   5   2  -5       12.75       10.58      5.37 o
   6   2  -5      695.58      634.34     20.85 o
   7   2  -5       68.59       49.37      7.85 o
   8   2  -5      146.49      143.90     10.99 o
   9   2  -5      246.11      254.60     18.61 o
  10   2  -5      103.16      116.91     14.70 o
  11   2  -5        6.71       33.40     24.78 o
  12   2  -5       46.02       49.16     30.77 o
   1   3  -5      818.35      776.97     18.74 o
   2   3  -5      824.58      888.90     27.96 o
   3   3  -5      373.81      351.29     13.56 o
   4   3  -5      147.88      121.09      7.86 o
   5   3  -5      190.70      192.95      8.77 o
   6   3  -5      418.42      414.50     15.68 o
   7   3  -5      353.74      374.70     14.30 o
   8   3  -5      231.78      181.07     19.76 o
   9   3  -5      118.81      102.30     20.58 o
  10   3  -5       20.93       24.60     12.84 o
  11   3  -5       10.58       -1.60     17.58 o
   1   4  -5     2078.33     2106.99     43.49 o
   2   4  -5      829.95      871.44     21.29 o
   3   4  -5     1007.11      899.95     34.99 o
   4   4  -5      546.73      575.52     21.29 o
   5   4  -5        2.73       -2.53      5.26 o
   6   4  -5      107.06      135.85     15.64 o
   7   4  -5      170.40      183.32     17.94 o
   8   4  -5      124.65      113.08     14.03 o
   9   4  -5      286.62      260.05     25.13 o
  10   4  -5      110.51       93.75     17.36 o
  11   4  -5       13.78       29.97     20.78 o
   1   5  -5     1082.52     1193.00     24.10 o
   2   5  -5      477.72      474.95     17.27 o
   3   5  -5        8.03        1.14      4.95 o
   4   5  -5        7.05       20.14     10.56 o
   5   5  -5       79.81       81.85     11.25 o
   6   5  -5      499.28      509.16     24.59 o
   7   5  -5      288.19      311.82     20.70 o
   8   5  -5       53.03       41.76     10.90 o
   9   5  -5        8.06       12.63     11.81 o
  10   5  -5        0.42        4.03     13.25 o
  11   5  -5       63.73       71.14     25.58 o
   1   6  -5      631.78      629.36     16.75 o
   2   6  -5       16.98        7.32      5.41 o
   3   6  -5      252.47      234.93     15.58 o
   4   6  -5      263.82      302.41     19.76 o
   5   6  -5       59.03       76.31     11.97 o
   6   6  -5       59.13       66.55     14.74 o
   7   6  -5      198.91      176.18     21.87 o
   8   6  -5       13.67       18.84     14.19 o
   9   6  -5       50.90       75.02     17.34 o
  10   6  -5       44.67       55.23     17.18 o
   1   7  -5     1124.36     1143.33     29.89 o
   2   7  -5      228.19      248.53     18.86 o
   3   7  -5       42.74       51.11     10.71 o
   4   7  -5       49.84       44.16     13.31 o
   5   7  -5       64.31       63.63     15.24 o
   6   7  -5      196.11      169.97     21.89 o
   7   7  -5       54.23       72.89     17.34 o
   8   7  -5       16.15        1.78     30.17 o
   9   7  -5        0.94      -11.32     12.48 o
   1   8  -5        5.53        6.69      8.77 o
   2   8  -5      170.23      174.15     15.13 o
   3   8  -5      103.22      121.90     15.45 o
   4   8  -5      298.67      305.89     50.16 o
   5   8  -5      182.29      196.69     44.56 o
   6   8  -5        2.98        0.63     12.23 o
   7   8  -5      103.39      106.60     20.37 o
   8   8  -5       14.08       39.29     16.60 o
   9   8  -5        0.89       -6.57     14.50 o
   1   9  -5      229.46      231.25     18.01 o
   2   9  -5       61.12       53.96     18.63 o
   3   9  -5       12.54       23.36     16.19 o
   4   9  -5      155.09      145.17     22.60 o
   5   9  -5       47.03       27.55     15.02 o
   6   9  -5       32.05       25.84     15.17 o
   7   9  -5        3.37       10.69     14.55 o
   8   9  -5       14.04       35.17     21.58 o
   1  10  -5        6.10       18.00     11.42 o
   2  10  -5       27.38       13.07     12.20 o
   3  10  -5       74.80       56.28     14.38 o
   4  10  -5       27.40        9.95     18.78 o
   5  10  -5       35.75       32.48     32.77 o
   6  10  -5       17.50       44.76     21.98 o
   1  11  -5        9.68       11.91     14.86 o
   2  11  -5        1.27       -4.20     13.85 o
   3  11  -5       57.00       39.42     41.56 o
   4  11  -5       16.29       19.22     32.57 o
   0   0  -4     5924.60     5637.95    147.07 o
   4   0  -4      302.38      336.91     13.67 o
   6   0  -4      412.04      373.76     30.57 o
   8   0  -4       41.06       45.56     17.98 o
  10   0  -4       67.75       62.32     14.34 o
  12   0  -4       13.36       30.37     31.57 o
   0   1  -4     5910.18     6125.72    114.89 o
   1   1  -4        5.42        2.94      2.90 o
   2   1  -4    17345.43    16748.89    252.24 o
   3   1  -4      111.66      103.93      6.70 o
   4   1  -4      929.21      924.61     16.29 o
   5   1  -4        9.99       11.76      3.59 o
   6   1  -4       19.08       12.89      4.97 o
   7   1  -4       46.06       44.40     10.75 o
   8   1  -4      254.55      199.64     15.52 o
   9   1  -4       18.40       24.88      9.47 o
  10   1  -4       33.92       37.73      9.87 o
  11   1  -4        4.40       10.21     16.95 o
  12   1  -4        0.38      -18.15     18.15 o
   0   2  -4     3682.20     3796.33    111.10 o
   1   2  -4      457.27      399.96     14.42 o
   2   2  -4    14522.35    14846.85    226.87 o
   3   2  -4     1401.25     1429.45     23.08 o
   4   2  -4      720.77      745.89     13.03 o
   5   2  -4      615.37      599.94     12.25 o
   6   2  -4      129.80      145.62     11.11 o
   7   2  -4       37.60       39.15      6.70 o
   8   2  -4       27.13       33.85      9.27 o
   9   2  -4      177.36      171.91     15.74 o
  10   2  -4        2.22       -1.58      9.49 o
  11   2  -4        7.06       22.78     14.50 o
  12   2  -4        3.68       -2.80     26.78 o
   0   3  -4    18256.81    18809.20    344.67 o
   1   3  -4      691.02      690.30     19.03 o
   2   3  -4     2529.88     2444.21     40.03 o
   3   3  -4      179.01      173.01      9.36 o
   4   3  -4     1866.37     1797.61     33.94 o
   5   3  -4      438.23      436.60     12.52 o
   6   3  -4       71.59       84.74      7.17 o
   7   3  -4       60.32       75.57      7.88 o
   8   3  -4       67.22       57.55     13.27 o
   9   3  -4      121.60      120.63     17.30 o
  10   3  -4       36.50       21.86     11.86 o
  11   3  -4        7.96       11.99     19.58 o
  12   3  -4       26.46       59.55     23.18 o
   0   4  -4     3234.55     3296.49     93.12 o
   1   4  -4      242.17      252.76     12.00 o
   2   4  -4     1528.31     1641.35     31.47 o
   3   4  -4      941.83      910.02     30.28 o
   4   4  -4     1175.98     1166.28     29.89 o
   5   4  -4       13.52       12.81      7.90 o
   6   4  -4       73.12       84.12      8.24 o
   7   4  -4       11.84       20.05      6.62 o
   8   4  -4       54.05       47.16     13.42 o
   9   4  -4        7.59       21.31     12.42 o
  10   4  -4       57.37       65.13     16.04 o
  11   4  -4       21.87       11.19     18.78 o
   0   5  -4     4751.60     5183.41     95.08 o
   1   5  -4      490.37      555.45     22.53 o
   2   5  -4      805.03      842.30     37.44 o
   3   5  -4       48.02       46.04      7.14 o
   4   5  -4      712.09      757.16     24.94 o
   5   5  -4      557.81      549.64     21.86 o
   6   5  -4      171.66      208.50     16.44 o
   7   5  -4      478.18      472.27     32.62 o
   8   5  -4        3.16        7.95      8.90 o
   9   5  -4       95.23      126.66     18.93 o
  10   5  -4       24.68       18.91     13.08 o
  11   5  -4       38.22       30.37     21.98 o
   0   6  -4     1473.93     1363.35     36.22 o
   1   6  -4       46.84       59.12      7.80 o
   2   6  -4     1069.75     1085.30     29.51 o
   3   6  -4      157.20      176.28     12.15 o
   4   6  -4       82.14      123.52     13.15 o
   5   6  -4       49.64       38.07      8.49 o
   6   6  -4       30.40       45.28     10.72 o
   7   6  -4       65.08       90.41     16.16 o
   8   6  -4        9.07       27.71     12.57 o
   9   6  -4       35.02       41.06     14.59 o
  10   6  -4       21.18       48.99     16.67 o
   0   7  -4     2428.59     2406.72     75.73 o
   1   7  -4      335.27      303.04     20.97 o
   2   7  -4      470.32      482.68     25.52 o
   3   7  -4       95.36      112.53     13.38 o
   4   7  -4       18.42       14.60     10.92 o
   5   7  -4        5.11        9.32     11.39 o
   6   7  -4      108.81      122.24     22.58 o
   7   7  -4      144.15      164.58     21.99 o
   8   7  -4       78.73      103.69     19.01 o
   9   7  -4       14.02       13.99     13.92 o
  10   7  -4        2.91      -13.19     13.19 o
   0   8  -4      456.97      458.12     31.92 o
   1   8  -4        2.26       -0.79      7.57 o
   2   8  -4      364.83      334.60     23.01 o
   3   8  -4       58.36       99.68     18.06 o
   4   8  -4      150.12      163.74     21.19 o
   5   8  -4       24.29       31.35     13.94 o
   6   8  -4       11.05       10.66     12.68 o
   7   8  -4      115.21      135.23     21.70 o
   8   8  -4        1.73       21.89     15.07 o
   9   8  -4        4.21        5.42     14.10 o
   0   9  -4     1495.27     1533.42     69.34 o
   1   9  -4      158.75      183.69     16.33 o
   2   9  -4      152.07      151.80     17.38 o
   3   9  -4      206.89      232.58     25.83 o
   4   9  -4        2.15       14.20     13.31 o
   5   9  -4      112.63      111.97     20.98 o
   6   9  -4       11.30       18.35     14.91 o
   7   9  -4       23.34       52.55     17.43 o
   8   9  -4       47.94       51.29     18.38 o
   0  10  -4      121.56      108.49     21.98 o
   1  10  -4       21.95       -1.19     10.48 o
   2  10  -4       32.71       48.65     15.00 o
   3  10  -4       21.18       34.11     15.96 o
   4  10  -4       50.91       44.44     45.96 o
   5  10  -4        6.03       21.42     17.58 o
   6  10  -4       24.91       26.78     20.38 o
   0  11  -4       39.31       15.59     21.98 o
   1  11  -4        8.54       11.38     14.27 o
   2  11  -4       76.22       67.63     16.07 o
   3  11  -4       26.43       24.07     34.97 o
   4  11  -4        0.01        0.40     17.58 o
   0  12  -4        7.15        9.19     20.78 o
   2   0  -3     4708.94     4739.01     94.80 o
   4   0  -3      506.46      477.70     20.98 o
   6   0  -3     2147.19     2077.56     51.03 o
   8   0  -3      629.24      670.22     45.56 o
  10   0  -3      113.12       82.63     13.83 o
  12   0  -3       31.47        8.79     26.78 o
   1   1  -3       86.09       84.38     10.39 o
   2   1  -3    38259.25    38501.14    570.55 o
   3   1  -3      272.40      236.07      8.09 o
   4   1  -3      431.07      416.02      9.02 o
   5   1  -3      322.96      367.14     11.16 o
   6   1  -3     1856.43     1929.11     33.76 o
   7   1  -3       28.73       27.56      5.95 o
   8   1  -3       82.70       95.93     11.57 o
   9   1  -3       37.92       25.76      8.96 o
  10   1  -3       25.65       26.41      9.06 o
  11   1  -3        1.64       20.07     17.01 o
  12   1  -3       14.77       11.76     19.57 o
   1   2  -3     1726.69     1652.63     30.95 o
   2   2  -3     1536.39     1709.49     28.20 o
   3   2  -3      219.66      226.13     10.05 o
   4   2  -3     1837.09     1868.92     25.26 o
   5   2  -3       73.92       92.72      5.81 o
   6   2  -3      577.24      601.47     14.90 o
   7   2  -3       14.01       12.03      7.54 o
   8   2  -3      449.25      473.33     32.16 o
   9   2  -3       39.73       32.94      9.46 o
  10   2  -3       14.51       11.78     10.01 o
  11   2  -3        0.55       -2.59     16.73 o
  12   2  -3        2.53      -17.58     25.98 o
   1   3  -3     1251.96     1267.69     23.95 o
   2   3  -3      178.30      169.05      9.03 o
   3   3  -3      313.17      309.48     22.63 o
   4   3  -3       46.30       58.75      5.52 o
   5   3  -3      215.75      219.88      9.73 o
   6   3  -3      497.35      542.23     14.44 o
   7   3  -3       16.66        1.85      9.99 o
   8   3  -3      396.37      398.98     26.14 o
   9   3  -3      158.76      163.97     18.91 o
  10   3  -3      145.90      162.20     48.16 o
  11   3  -3       17.26       39.97     20.38 o
  12   3  -3       13.84       -2.00     27.18 o
   1   4  -3      389.27      357.42     12.77 o
   2   4  -3       31.01       36.61      5.87 o
   3   4  -3      682.22      707.36     18.42 o
   4   4  -3     1655.22     1733.24     38.63 o
   5   4  -3      150.23      167.65     14.89 o
   6   4  -3      265.77      262.74     12.38 o
   7   4  -3      294.65      316.88     18.76 o
   8   4  -3      184.57      214.09     21.17 o
   9   4  -3       31.65       20.95     12.06 o
  10   4  -3       26.11       33.10     13.65 o
  11   4  -3        3.64        9.59     19.58 o
   1   5  -3     1204.39     1265.24     25.74 o
   2   5  -3      153.57      179.13     11.48 o
   3   5  -3      429.81      433.19     17.42 o
   4   5  -3       75.37       93.88     10.61 o
   5   5  -3      118.47      119.02     10.99 o
   6   5  -3       33.47       18.34      8.56 o
   7   5  -3        3.01       -7.93      7.93 o
   8   5  -3      445.15      467.33     25.21 o
   9   5  -3       74.87       70.01     15.54 o
  10   5  -3      123.70      127.70     20.32 o
  11   5  -3       16.62       16.39     17.98 o
   1   6  -3      212.35      209.93     14.38 o
   2   6  -3      142.31      166.30     13.59 o
   3   6  -3       19.98       21.56      6.75 o
   4   6  -3       28.03       27.94      7.11 o
   5   6  -3       93.85       83.42     11.56 o
   6   6  -3      279.71      299.84     22.73 o
   7   6  -3      394.62      387.45     23.60 o
   8   6  -3       20.38       21.24     13.14 o
   9   6  -3        0.40        1.27     11.52 o
  10   6  -3        3.39       17.98     14.57 o
   1   7  -3      361.46      346.53     18.72 o
   2   7  -3       45.74       41.39      8.59 o
   3   7  -3      491.00      454.52     25.05 o
   4   7  -3      716.10      680.71     27.13 o
   5   7  -3       21.37       43.72     11.03 o
   6   7  -3       31.55       22.25     14.99 o
   7   7  -3        4.36       -2.43     10.84 o
   8   7  -3       50.21       65.92     16.78 o
   9   7  -3        6.28       -6.11     18.18 o
  10   7  -3       41.66       41.13     17.13 o
   1   8  -3      363.22      341.59     19.26 o
   2   8  -3       19.58        6.40     13.19 o
   3   8  -3      281.46      229.08     23.73 o
   4   8  -3      117.15      124.33     19.52 o
   5   8  -3       43.29       55.61     15.27 o
   6   8  -3      123.29      143.35     24.98 o
   7   8  -3       60.26       31.10     15.79 o
   8   8  -3       31.33       30.34     15.35 o
   9   8  -3       15.43       49.80     17.47 o
   1   9  -3      604.74      573.15     29.71 o
   2   9  -3       40.94       22.13     16.19 o
   3   9  -3      183.37      217.01     33.77 o
   4   9  -3      628.27      622.51     40.69 o
   5   9  -3        1.45        3.37     11.68 o
   6   9  -3       47.26       24.25     14.63 o
   7   9  -3       24.25       27.29     15.17 o
   8   9  -3        6.98      -14.79     14.79 o
   1  10  -3       28.36       22.40     11.93 o
   2  10  -3       30.02       39.92     12.85 o
   3  10  -3       83.72       81.93     28.78 o
   4  10  -3        3.83      -12.18     12.18 o
   5  10  -3        1.16       17.03     13.71 o
   6  10  -3       63.83       89.52     25.98 o
   1  11  -3        0.01        4.51     12.92 o
   2  11  -3        5.93       16.23     12.36 o
   3  11  -3        6.71       21.58     20.38 o
   4  11  -3       53.39       63.15     23.98 o
   5  11  -3        8.71       13.99     18.78 o
   1  12  -3       77.69      125.49     29.37 o
   2   0  -2      830.05      770.68     32.57 o
   4   0  -2      166.16      161.38     11.03 o
   6   0  -2      550.03      586.96     23.04 o
   8   0  -2      513.72      520.71     24.44 o
  10   0  -2       35.96       57.66     12.27 o
  12   0  -2        0.38      -10.39     24.78 o
   0   1  -2       69.34       67.31      4.94 o
   1   1  -2      216.44      206.00      8.02 o
   2   1  -2       75.16       88.75      3.60 o
   3   1  -2      701.71      652.24     11.69 o
   4   1  -2     1189.56     1091.51     18.08 o
   5   1  -2      123.98      121.67      7.33 o
   6   1  -2     1645.75     1799.37     32.51 o
   7   1  -2       23.99       26.22      7.48 o
   8   1  -2      474.13      536.72     20.89 o
   9   1  -2        1.45        0.21      7.66 o
  10   1  -2       37.34       40.83     10.86 o
  11   1  -2       12.10       48.56     19.22 o
  12   1  -2       46.66       41.53     21.62 o
   0   2  -2     1408.79     1333.50     30.90 o
   1   2  -2      192.32      172.22      7.44 o
   2   2  -2      665.15      643.82     11.74 o
   3   2  -2      773.26      758.76     14.89 o
   4   2  -2      808.32      759.67     13.38 o
   5   2  -2     1437.30     1406.91     21.51 o
   6   2  -2      449.54      464.93     14.06 o
   7   2  -2      132.07      112.73     11.16 o
   8   2  -2      318.62      314.35     18.56 o
   9   2  -2       19.18       25.82      8.77 o
  10   2  -2      100.49       78.23     14.29 o
  11   2  -2       22.02        2.14     16.49 o
  12   2  -2        8.75       -6.17     22.98 o
   0   3  -2     1386.88     1258.39     33.49 o
   1   3  -2      218.36      213.58      9.85 o
   2   3  -2     2609.64     2657.89     42.25 o
   3   3  -2     2861.59     2924.95     44.15 o
   4   3  -2      299.26      330.55     10.32 o
   5   3  -2      947.65      961.75     18.95 o
   6   3  -2      171.82      182.42      9.81 o
   7   3  -2      355.61      341.23     28.78 o
   8   3  -2       12.33       16.36      9.60 o
   9   3  -2       51.31       54.00     12.96 o
  10   3  -2       32.56       58.70     14.25 o
  11   3  -2       14.30      -11.59     16.39 o
  12   3  -2       12.17       12.39     29.57 o
   0   4  -2     1488.21     1390.56     39.84 o
   1   4  -2     1550.71     1575.94     26.74 o
   2   4  -2     1169.50     1138.58     21.45 o
   3   4  -2     1581.29     1727.46     37.31 o
   4   4  -2     1249.61     1283.66     25.93 o
   5   4  -2     1362.36     1332.70     24.96 o
   6   4  -2      551.85      531.12     20.74 o
   7   4  -2       21.80       21.30      7.77 o
   8   4  -2      243.13      241.97     22.78 o
   9   4  -2        6.83        8.59     10.74 o
  10   4  -2      147.36      153.83     20.06 o
  11   4  -2        1.90        3.20     17.98 o
   0   5  -2      438.00      427.30     23.82 o
   1   5  -2       45.69       56.63      6.48 o
   2   5  -2      378.87      375.32     14.11 o
   3   5  -2     1467.27     1503.29     31.50 o
   4   5  -2       33.72       39.76      8.36 o
   5   5  -2      376.19      418.83     16.71 o
   6   5  -2       62.56       60.39      7.98 o
   7   5  -2      461.59      509.75     20.92 o
   8   5  -2      149.72      183.36     16.05 o
   9   5  -2      214.55      213.28     23.38 o
  10   5  -2       49.96       51.81     14.67 o
  11   5  -2        4.30       16.79     19.98 o
   0   6  -2      299.87      302.81     18.30 o
   1   6  -2     1334.48     1392.62     28.26 o
   2   6  -2        2.42       -1.89      4.59 o
   3   6  -2      909.07      990.64     44.10 o
   4   6  -2        7.53       -0.38      5.64 o
   5   6  -2      596.60      571.56     21.20 o
   6   6  -2      335.39      326.74     18.16 o
   7   6  -2       38.21       50.24     11.52 o
   8   6  -2       80.97       64.77     15.36 o
   9   6  -2        8.09       17.35     21.58 o
  10   6  -2       17.82       26.07     14.68 o
   0   7  -2      697.16      711.66     26.37 o
   1   7  -2      232.51      241.50     15.72 o
   2   7  -2      900.25      926.00     30.81 o
   3   7  -2      768.15      840.14     29.18 o
   4   7  -2      294.15      313.94     21.07 o
   5   7  -2       46.67       54.29     19.39 o
   6   7  -2       17.31       32.60     10.41 o
   7   7  -2      111.22      116.92     14.85 o
   8   7  -2       38.66       56.77     15.82 o
   9   7  -2       32.56       32.76     17.78 o
  10   7  -2       26.16        6.45     23.58 o
   0   8  -2      164.32      186.70     23.38 o
   1   8  -2      470.06      470.14     50.36 o
   2   8  -2      219.96      175.89     21.10 o
   3   8  -2      317.84      275.22     25.91 o
   4   8  -2       45.28       45.16     14.34 o
   5   8  -2      123.92      143.98     21.78 o
   6   8  -2      116.38      129.34     19.35 o
   7   8  -2       85.43      103.63     18.72 o
   8   8  -2       38.02       15.99     13.92 o
   9   8  -2       19.10       31.01     15.27 o
   0   9  -2      355.50      301.77     27.26 o
   1   9  -2      191.65      170.54     17.44 o
   2   9  -2      304.73      275.91     26.80 o
   3   9  -2      314.88      320.81     63.15 o
   4   9  -2       64.12       90.46     18.42 o
   5   9  -2      131.25      138.59     26.98 o
   6   9  -2        7.49        5.59     17.39 o
   7   9  -2        3.52       18.03     14.71 o
   8   9  -2        4.51      -10.58     12.70 o
   0  10  -2       14.39      -14.39     16.39 o
   1  10  -2      152.51      172.10     21.89 o
   2  10  -2       34.83       49.19     16.67 o
   3  10  -2      165.38      194.63     33.17 o
   4  10  -2       14.09       15.44     27.18 o
   5  10  -2        6.75       27.62     14.12 o
   6  10  -2       38.82       58.26     19.98 o
   7  10  -2        6.11       41.56     20.78 o
   0  11  -2       18.76        7.99     18.78 o
   1  11  -2       81.42       89.23     18.15 o
   2  11  -2        2.47        2.29     13.12 o
   3  11  -2       17.57        9.19     17.58 o
   4  11  -2       17.03       36.37     20.38 o
   5  11  -2       27.49        9.19     18.78 o
   0  12  -2       44.18       37.17     25.58 o
   1  12  -2       85.90       99.15     20.58 o
   2   0  -1      962.20      895.63     28.38 o
   4   0  -1      427.70      450.83     16.16 o
   6   0  -1     2058.91     2444.34     57.33 o
   8   0  -1      218.85      266.50     18.51 o
  10   0  -1       10.24       14.79     22.38 o
  12   0  -1       40.97       68.34     32.37 o
   1   1  -1      602.06      578.55      8.83 o
   2   1  -1     2284.34     2294.35     26.86 o
   3   1  -1       17.41       14.93      3.13 o
   4   1  -1     2286.29     1979.23     28.70 o
   5   1  -1        7.16        7.34      3.37 o
   6   1  -1      267.90      294.43     12.44 o
   7   1  -1       75.47       88.06      9.73 o
   8   1  -1      724.05      670.19     23.12 o
   9   1  -1        6.65        4.44      5.78 o
  10   1  -1       67.10       41.53     11.97 o
  11   1  -1        0.20       -0.75     17.21 o
  12   1  -1        7.28       10.47     19.91 o
   1   2  -1     1690.66     1714.12     28.21 o
   2   2  -1      865.20      857.24     15.75 o
   3   2  -1      728.48      708.54     13.21 o
   4   2  -1      405.68      415.72     20.51 o
   5   2  -1       49.51       54.03      5.54 o
   6   2  -1      651.02      644.72     17.00 o
   7   2  -1       92.62       94.88     10.27 o
   8   2  -1       67.55       58.89     10.99 o
   9   2  -1       56.30       50.25      9.91 o
  10   2  -1       87.73       79.62     12.45 o
  11   2  -1      141.49      116.21     24.35 o
  12   2  -1       23.42      -13.19     26.78 o
   1   3  -1     2605.16     2484.82     35.04 o
   2   3  -1        9.28       16.15      5.00 o
   3   3  -1      283.83      302.77     12.06 o
   4   3  -1      424.00      476.26     12.02 o
   5   3  -1      213.05      220.42     12.09 o
   6   3  -1      313.11      340.93     14.03 o
   7   3  -1      167.37      173.09     21.58 o
   8   3  -1      520.48      528.16     27.38 o
   9   3  -1       57.35       45.92     11.86 o
  10   3  -1      104.14       92.13     15.83 o
  11   3  -1        2.06        0.40     16.39 o
  12   3  -1       41.52       29.17     31.17 o
   1   4  -1      516.27      512.78     13.41 o
   2   4  -1     1151.81     1126.03     25.96 o
   3   4  -1     1194.81     1170.72     33.28 o
   4   4  -1      676.63      688.01     16.05 o
   5   4  -1       83.16       99.03      7.88 o
   6   4  -1       67.36       71.09      8.42 o
   7   4  -1       68.84       70.92      8.80 o
   8   4  -1       38.63       26.35     12.24 o
   9   4  -1      118.02      107.71     16.38 o
  10   4  -1      147.22      159.71     20.20 o
  11   4  -1      169.67      140.28     27.58 o
   1   5  -1     2461.19     2475.48     39.03 o
   2   5  -1      175.14      192.14     11.84 o
   3   5  -1      460.52      445.39     18.41 o
   4   5  -1      609.54      570.86     18.26 o
   5   5  -1      247.66      279.42     13.30 o
   6   5  -1       56.53       62.38     10.79 o
   7   5  -1       64.74       73.31      9.52 o
   8   5  -1      283.89      333.30     20.09 o
   9   5  -1      151.15      148.17     33.77 o
  10   5  -1       56.26       86.82     17.62 o
  11   5  -1       10.96       33.17     19.58 o
   1   6  -1      190.13      200.29     11.71 o
   2   6  -1      423.86      432.52     18.17 o
   3   6  -1       46.64       36.09      7.17 o
   4   6  -1      178.32      193.41     13.37 o
   5   6  -1      131.07      118.33     11.18 o
   6   6  -1       57.48       46.60      9.03 o
   7   6  -1        9.04       19.02      9.48 o
   8   6  -1       87.51       99.64     17.39 o
   9   6  -1       55.09       66.79     15.92 o
  10   6  -1       37.46       48.86     16.10 o
   1   7  -1      789.42      778.95     23.74 o
   2   7  -1      535.00      529.01     33.94 o
   3   7  -1       84.32       66.92     11.54 o
   4   7  -1      282.35      280.02     23.61 o
   5   7  -1       57.67       46.61     10.70 o
   6   7  -1       52.69       67.96     12.21 o
   7   7  -1       12.00        7.74      8.97 o
   8   7  -1       55.77       57.39     14.55 o
   9   7  -1      124.18       97.14     27.58 o
  10   7  -1        8.01       13.29     14.34 o
   1   8  -1      160.31      174.63     20.24 o
   2   8  -1      549.35      506.28     30.43 o
   3   8  -1      701.11      696.44     35.69 o
   4   8  -1      105.49      117.76     20.78 o
   5   8  -1      215.04      231.21     34.17 o
   6   8  -1       52.67       47.16     13.97 o
   7   8  -1       26.71       38.14     13.92 o
   8   8  -1       68.54       61.36     19.78 o
   9   8  -1       11.33       22.00     13.30 o
   1   9  -1      228.23      199.43     30.77 o
   2   9  -1      279.27      283.92     27.42 o
   3   9  -1      115.32      139.70     29.37 o
   4   9  -1       85.37       79.35     17.17 o
   5   9  -1       53.09       57.36     15.46 o
   6   9  -1       61.08       80.05     17.65 o
   7   9  -1        1.72        1.55     12.26 o
   8   9  -1       34.20       40.89     16.31 o
   1  10  -1        5.63        2.48     15.19 o
   2  10  -1       63.20       69.14     23.18 o
   3  10  -1      126.94      192.63     31.97 o
   4  10  -1       48.50       44.84     15.74 o
   5  10  -1      167.86      148.84     22.95 o
   6  10  -1        5.21       10.65     13.23 o
   7  10  -1       14.56       34.37     20.38 o
   1  11  -1       23.78       17.38     14.25 o
   2  11  -1       10.41       57.15     23.18 o
   3  11  -1        3.12       -4.40     17.98 o
   4  11  -1        3.68       10.39     16.79 o
   5  11  -1       32.63       35.17     20.38 o
   1  12  -1       71.96       65.93     18.43 o
   2  12  -1        2.46      -10.59     15.19 o
   2   0   0      576.99      513.85     18.78 o
   4   0   0     3617.18     3297.78     70.74 o
   6   0   0      155.01      120.18     10.84 o
   8   0   0      574.38      567.44     22.98 o
  10   0   0       94.29       60.75     26.78 o
  12   0   0       22.78       35.97     30.37 o
   1   1   0      389.90      375.23     17.43 o
   2   1   0      424.99      361.95      6.72 o
   3   1   0       35.58       37.85      3.61 o
   4   1   0      158.07      163.54      7.01 o
   5   1   0       62.68       79.82      6.61 o
   6   1   0     1004.45      926.15     23.96 o
   7   1   0       44.64       46.12     10.75 o
   8   1   0       48.29       42.34      6.31 o
   9   1   0       27.71       36.12      9.31 o
  10   1   0       36.57       43.89     17.51 o
  11   1   0        3.17       -3.60     16.49 o
  12   1   0        2.46        5.35     20.34 o
   1   2   0      449.03      386.22      9.52 o
   2   2   0      396.50      397.07      9.59 o
   3   2   0      209.02      198.19      6.95 o
   4   2   0     1553.04     1518.47     23.68 o
   5   2   0      189.79      192.67     12.62 o
   6   2   0      278.32      314.99     14.47 o
   7   2   0       73.20       73.42      9.46 o
   8   2   0       45.79       33.38      8.36 o
   9   2   0        1.97       -1.49      7.69 o
  10   2   0       11.41       22.28     10.93 o
  11   2   0       87.19       89.53     22.75 o
  12   2   0        0.15      -24.78     24.78 o
   0   3   0      336.19      339.71     21.98 o
   1   3   0     1945.86     1712.74     29.06 o
   2   3   0    21660.35    22630.16    261.47 o
   3   3   0       22.55       16.34      3.72 o
   4   3   0      605.82      604.48     12.33 o
   5   3   0        0.60       -1.60      3.48 o
   6   3   0      181.17      218.57     16.67 o
   7   3   0      219.25      210.86     17.10 o
   8   3   0       16.93       18.78      6.84 o
   9   3   0        7.81       19.19     10.29 o
  10   3   0      151.22      159.16     32.97 o
  11   3   0       22.19       10.39     26.78 o
  12   3   0       14.26       15.59     28.78 o
   0   4   0     2905.74     3230.42    103.11 o
   1   4   0      103.00       98.60      9.31 o
   2   4   0      439.90      415.51     13.31 o
   3   4   0      240.87      226.12      9.96 o
   4   4   0       16.20        7.84      3.76 o
   5   4   0       91.35       85.65      7.28 o
   6   4   0      188.16      193.56     11.71 o
   7   4   0      169.71      187.30     13.45 o
   8   4   0      144.25      173.39     13.46 o
   9   4   0       13.38       19.88     11.42 o
  10   4   0       19.55       24.18     19.38 o
  11   4   0        8.65       52.35     21.58 o
   0   5   0     2914.33     2806.09    106.31 o
   1   5   0      353.00      335.33     14.35 o
   2   5   0     6198.11     6580.92     96.58 o
   3   5   0       62.24       82.34      8.40 o
   4   5   0      878.47      862.65     22.37 o
   5   5   0        0.17       -2.54      4.56 o
   6   5   0      117.38      143.17     10.22 o
   7   5   0       93.25       92.34     10.11 o
   8   5   0        6.44       13.70     13.26 o
   9   5   0      303.47      305.46     32.37 o
  10   5   0       51.30       29.07     13.51 o
  11   5   0        8.25       33.57     19.58 o
   0   6   0        0.07       12.69      9.79 o
   1   6   0      369.65      360.18     20.77 o
   2   6   0      564.29      562.72     18.78 o
   3   6   0       12.92       10.00      5.86 o
   4   6   0       11.92       12.94      7.38 o
   5   6   0       37.43       27.01      8.69 o
   6   6   0        1.52       -1.61      6.69 o
   7   6   0      300.40      315.30     19.89 o
   8   6   0      144.71      151.87     21.78 o
   9   6   0       10.28       19.47     12.28 o
  10   6   0       15.61       26.89     22.98 o
   0   7   0     1794.88     1732.91     77.13 o
   1   7   0       16.04       17.20      8.02 o
   2   7   0      374.94      408.78     22.64 o
   3   7   0        1.41       -1.62      7.44 o
   4   7   0      415.17      444.30     26.50 o
   5   7   0       88.67       93.14     12.36 o
   6   7   0      149.81      180.45     16.24 o
   7   7   0        5.29        4.48      9.59 o
   8   7   0        0.14       -9.72     10.57 o
   9   7   0       51.73       81.02     20.78 o
  10   7   0        7.97       -1.60     23.98 o
   1   8   0      675.04      639.85     41.16 o
   2   8   0      803.25      772.88     63.75 o
   3   8   0      178.31      183.01     20.60 o
   4   8   0       25.95       31.19     17.98 o
   5   8   0       10.29        3.54     11.19 o
   6   8   0        4.27       -2.00     10.13 o
   7   8   0        7.68       21.21     25.58 o
   8   8   0        8.50       29.40     13.53 o
   9   8   0        0.00       -9.97     12.57 o
   0   9   0      417.49      414.44     40.37 o
   1   9   0       89.30       81.53     23.18 o
   2   9   0      552.37      596.29     49.56 o
   3   9   0        6.42       14.29     12.42 o
   4   9   0      111.89      104.78     18.32 o
   5   9   0       70.18       70.34     20.38 o
   6   9   0       69.96       71.37     17.06 o
   7   9   0        0.28        5.80     11.92 o
   8   9   0        8.32       36.97     15.06 o
   0  10   0        3.23        5.99     16.79 o
   1  10   0       49.20       53.15     22.78 o
   2  10   0      305.99      273.36     36.37 o
   3  10   0       53.99       29.17     19.98 o
   4  10   0       54.90       33.97     17.98 o
   5  10   0        6.89       18.78     15.59 o
   6  10   0        2.65       13.99     16.79 o
   7  10   0        0.19        9.19     17.19 o
   0  11   0      236.27      193.43     32.37 o
   1  11   0        0.10       -5.26     12.38 o
   2  11   0        0.54      -17.58     17.58 o
   3  11   0       53.11       65.54     23.18 o
   4  11   0       30.30       32.37     19.58 o
   5  11   0        0.05       14.79     17.98 o
   0  12   0       93.37       72.34     27.98 o
   1  12   0       45.56       25.21     15.59 o
   2  12   0       18.68       26.41     14.69 o
   2   0   1      964.53      940.35     22.97 o
   4   0   1      419.80      439.15     25.98 o
   6   0   1     2074.98     2411.87     68.94 o
   8   0   1      223.73      249.78     35.57 o
  10   0   1       10.12        3.20     22.78 o
  12   0   1       40.83       52.35     32.77 o
   1   1   1      608.15      576.22      8.80 o
   2   1   1     2289.34     2268.14     26.48 o
   3   1   1       17.79       24.05      4.80 o
   4   1   1     2286.52     2055.02     29.04 o
   5   1   1        7.29        5.34      3.58 o
   6   1   1      263.38      272.59     17.89 o
   7   1   1       76.24       83.17      9.04 o
   8   1   1      720.92      766.37     24.75 o
   9   1   1        6.62        9.53      9.34 o
  10   1   1       67.02       46.53     18.65 o
  11   1   1        0.19       12.10     17.78 o
  12   1   1        7.45      -19.28     19.28 o
   1   2   1     1678.48     1720.29     23.65 o
   2   2   1      866.12      845.01     14.03 o
   3   2   1      729.15      701.02     11.77 o
   4   2   1      408.53      411.73      8.97 o
   5   2   1       50.36       55.49      6.03 o
   6   2   1      655.92      674.52     28.00 o
   7   2   1       93.01       88.73      9.94 o
   8   2   1       69.39       59.64      9.53 o
   9   2   1       56.34       87.73     12.43 o
  10   2   1       86.81      122.86     49.16 o
  11   2   1      142.05      120.57     25.32 o
  12   2   1       23.40      -25.98     25.98 o
   1   3   1     2609.16     2439.81     45.68 o
   2   3   1       10.22       20.83      3.91 o
   3   3   1      277.52      305.65      9.40 o
   4   3   1      415.56      455.80     10.59 o
   5   3   1      212.64      199.84     10.07 o
   6   3   1      308.99      329.86     13.59 o
   7   3   1      169.04      157.99     10.61 o
   8   3   1      523.08      568.05     32.77 o
   9   3   1       57.50       47.40     11.58 o
  10   3   1      105.93       74.34     19.98 o
  11   3   1        1.92       30.37     29.97 o
  12   3   1       42.14        5.99     31.97 o
   1   4   1      524.31      540.81     17.83 o
   2   4   1     1155.09     1162.64     23.63 o
   3   4   1     1201.09     1205.83     32.84 o
   4   4   1      675.28      654.46     15.55 o
   5   4   1       82.66       87.73      7.39 o
   6   4   1       64.26       57.58      7.33 o
   7   4   1       68.23       70.76      8.85 o
   8   4   1       37.75       47.61     10.47 o
   9   4   1      120.02      150.06     17.34 o
  10   4   1      145.69       99.91     22.78 o
  11   4   1      170.67      155.07     27.18 o
   1   5   1     2452.49     2451.79    117.82 o
   2   5   1      172.12      177.71     19.80 o
   3   5   1      452.86      435.51     18.14 o
   4   5   1      602.84      611.86     19.44 o
   5   5   1      245.62      278.83     15.31 o
   6   5   1       55.27       50.48      7.87 o
   7   5   1       63.43       61.81      8.47 o
   8   5   1      286.04      289.09     17.47 o
   9   5   1      151.80      110.83     28.38 o
  10   5   1       57.52       64.84     15.82 o
   1   6   1      192.29      188.88     23.98 o
   2   6   1      424.16      426.19     17.17 o
   3   6   1       44.48       46.80      7.70 o
   4   6   1      175.30      176.25     17.25 o
   5   6   1      130.71      129.10     10.10 o
   6   6   1       56.78       60.30      9.10 o
   7   6   1        9.15       11.29      9.63 o
   8   6   1       87.39       85.32     15.08 o
   9   6   1       56.51       56.39     27.98 o
  10   6   1       37.53       61.55     20.38 o
   1   7   1      793.42      747.13     26.09 o
   2   7   1      527.03      526.37     38.62 o
   3   7   1       84.21       81.09     11.50 o
   4   7   1      279.28      333.23     26.07 o
   5   7   1       58.76       58.23     10.58 o
   6   7   1       51.59       69.32     13.44 o
   7   7   1       11.94        9.22     14.03 o
   8   7   1       55.91       63.25     14.98 o
   9   7   1      124.01      128.71     26.38 o
   1   8   1      158.92      160.66     25.98 o
   2   8   1      550.32      574.71     38.77 o
   3   8   1      695.39      658.23     41.16 o
   4   8   1      108.17      154.68     19.56 o
   5   8   1      214.58      182.89     20.74 o
   6   8   1       53.64       48.37     13.72 o
   7   8   1       27.25       22.32     12.47 o
   8   8   1       68.74      120.70     25.18 o
   1   9   1      228.54      159.06     27.18 o
   2   9   1      275.61      314.13     36.37 o
   3   9   1      115.28      102.71     22.78 o
   4   9   1       83.34       67.14     20.78 o
   5   9   1       54.05       59.15     19.58 o
   6   9   1       59.14       65.14     20.38 o
   7   9   1        1.75        4.40     15.19 o
   8   9   1       34.04       26.38     17.98 o
   1  10   1        5.52       13.59     17.58 o
   2  10   1       63.60       75.93     22.38 o
   3  10   1      125.82      106.71     24.78 o
   4  10   1       49.40       29.97     18.38 o
   5  10   1      167.46      213.82     31.97 o
   6  10   1        5.17       12.39     15.99 o
   7  10   1       15.15       11.19     16.39 o
   1  11   1       23.97       38.84     14.95 o
   2  11   1       10.18        0.80     17.58 o
   3  11   1        3.19       30.37     19.58 o
   4  11   1        3.53       15.19     17.19 o
   5  11   1       31.95       42.36     20.38 o
   1  12   1       71.09       40.04     16.67 o
   2  12   1        2.47      -14.79     14.79 o
   2   0   2      869.47      848.55     21.96 o
   4   0   2      162.89      170.23     13.44 o
   6   0   2      547.27      675.42     41.96 o
   8   0   2      522.20      628.66     46.36 o
  10   0   2       36.01       50.76     26.78 o
  12   0   2        0.37       32.37     32.77 o
   0   1   2       81.28       83.13      7.59 o
   1   1   2      217.43      222.17      8.90 o
   2   1   2       74.51       79.47      3.68 o
   3   1   2      699.66      665.07     15.14 o
   4   1   2     1187.24     1092.50     18.24 o
   5   1   2      122.89      126.90      7.60 o
   6   1   2     1629.13     1823.37     46.19 o
   7   1   2       24.23       35.00      7.80 o
   8   1   2      474.53      534.20     25.02 o
   9   1   2        1.44       -2.81     12.96 o
  10   1   2       36.73       65.20     19.49 o
  11   1   2       12.15       21.37     26.78 o
  12   1   2       47.04       50.56     22.93 o
   0   2   2     1393.24     1315.67     44.76 o
   1   2   2      188.51      181.01      9.22 o
   2   2   2      679.93      674.16     11.83 o
   3   2   2      769.09      740.38     12.85 o
   4   2   2      818.57      753.55     13.76 o
   5   2   2     1439.45     1383.65     35.11 o
   6   2   2      447.53      465.16     16.38 o
   7   2   2      130.41      121.25     10.59 o
   8   2   2      320.06      329.99     17.15 o
   9   2   2       19.17       16.16     15.25 o
  10   2   2      100.90      126.41     24.16 o
  11   2   2       22.42        2.00     27.58 o
  12   2   2        8.61      -18.38     29.57 o
   0   3   2     1404.39     1190.97     46.36 o
   1   3   2      219.05      243.78     13.73 o
   2   3   2     2581.50     2712.66     36.93 o
   3   3   2     2850.10     2815.38     35.52 o
   4   3   2      304.63      340.18     13.02 o
   5   3   2      941.07      921.26     21.98 o
   6   3   2      167.71      156.26     12.53 o
   7   3   2      356.46      345.33     27.38 o
   8   3   2       12.06       17.60     11.39 o
   9   3   2       51.35       25.74     28.98 o
  10   3   2       33.17       40.76     29.57 o
  11   3   2       14.42       52.35     33.17 o
  12   3   2       12.50      -15.99     27.98 o
   0   4   2     1503.63     1394.80     55.15 o
   1   4   2     1546.06     1558.18     59.95 o
   2   4   2     1164.96     1104.34     22.11 o
   3   4   2     1575.26     1662.09     30.89 o
   4   4   2     1261.95     1291.84     23.01 o
   5   4   2     1367.20     1376.49     26.71 o
   6   4   2      549.69      509.59     17.51 o
   7   4   2       21.75       22.35      6.23 o
   8   4   2      242.44      245.26     31.17 o
   9   4   2        6.82       -1.20     14.19 o
  10   4   2      147.42      157.86     25.18 o
  11   4   2        1.84        0.00     30.77 o
   0   5   2      442.13      491.98     32.77 o
   1   5   2       45.25       37.41      9.16 o
   2   5   2      370.84      364.42     15.75 o
   3   5   2     1465.72     1501.10     30.44 o
   4   5   2       35.03       32.63      6.16 o
   5   5   2      374.04      403.05     13.60 o
   6   5   2       63.38       50.31      7.31 o
   7   5   2      461.26      458.84     19.26 o
   8   5   2      149.38      135.61     16.56 o
   9   5   2      213.78      210.62     25.98 o
  10   5   2       49.48       58.35     17.98 o
   0   6   2      300.66      358.49     34.37 o
   1   6   2     1327.44     1390.64     44.64 o
   2   6   2        2.38        1.08      5.82 o
   3   6   2      909.63      964.56     35.08 o
   4   6   2        8.44       18.50      6.22 o
   5   6   2      596.54      596.85     19.30 o
   6   6   2      333.07      375.27     17.42 o
   7   6   2       37.94       54.97     10.03 o
   8   6   2       82.45       89.53     18.78 o
   9   6   2        7.93       -2.00     12.39 o
   0   7   2      692.72      706.99     46.76 o
   1   7   2      236.89      292.27     68.94 o
   2   7   2      916.58      958.41     35.05 o
   3   7   2      771.20      784.18     34.37 o
   4   7   2      292.88      297.46     22.24 o
   5   7   2       45.95       27.44      9.50 o
   6   7   2       16.93       14.29      9.35 o
   7   7   2      111.14       97.12     19.58 o
   8   7   2       37.93       42.76     16.39 o
   9   7   2       32.10       27.98     16.39 o
   1   8   2      466.81      481.19     39.97 o
   2   8   2      221.98      216.21     27.98 o
   3   8   2      320.82      382.47     35.17 o
   4   8   2       44.55       53.15     17.58 o
   5   8   2      122.55      127.89     22.38 o
   6   8   2      115.73      125.89     22.78 o
   7   8   2       85.25       89.92     21.58 o
   8   8   2       38.14       58.35     19.18 o
   1   9   2      195.61      161.86     27.18 o
   2   9   2      311.16      319.72     35.97 o
   3   9   2      315.00      360.89     37.17 o
   4   9   2       63.62       52.75     19.18 o
   5   9   2      129.77      174.25     27.18 o
   6   9   2        7.38        4.00     13.99 o
   7   9   2        3.50        6.39     14.39 o
   0  10   2       15.54       45.16     19.58 o
   1  10   2      152.24      139.48     26.78 o
   2  10   2       35.03       24.78     18.78 o
   3  10   2      167.13      184.24     29.97 o
   4  10   2       14.62       10.39     16.39 o
   5  10   2        6.72        5.20     15.19 o
   6  10   2       38.93       50.36     19.58 o
   7  10   2        6.15       15.99     17.19 o
   0  11   2       18.81      -14.79     14.79 o
   1  11   2       81.91       55.15     23.58 o
   2  11   2        2.48       14.79     17.58 o
   3  11   2       17.38       34.37     18.38 o
   4  11   2       17.16       49.56     20.38 o
   5  11   2       27.31       28.38     18.78 o
   0  12   2       44.72       42.36     23.18 o
   1  12   2       86.22       49.03     15.88 o
   2   0   3     4722.05     4880.51     94.93 o
   4   0   3      518.31      480.02     19.92 o
   6   0   3     2152.08     2160.94     85.93 o
   8   0   3      623.97      623.46     47.96 o
  10   0   3      113.06      153.87     37.17 o
  12   0   3       31.16       34.37     32.37 o
   1   1   3       88.13      104.03     10.99 o
   2   1   3    38219.75    39697.62    686.15 o
   3   1   3      271.91      263.10     12.03 o
   4   1   3      425.72      389.52     14.36 o
   5   1   3      322.12      360.37     39.57 o
   6   1   3     1863.18     1841.01     55.80 o
   7   1   3       28.90       10.24     11.83 o
   8   1   3       80.11      126.64     20.04 o
   9   1   3       37.81       57.22     17.92 o
  10   1   3       25.46       10.10     17.34 o
  11   1   3        1.60       -8.27     21.18 o
  12   1   3       15.03      -21.97     26.38 o
   1   2   3     1730.86     1646.46     37.02 o
   2   2   3     1539.18     1735.62     25.54 o
   3   2   3      222.78      223.01      7.41 o
   4   2   3     1831.80     1826.50     32.73 o
   5   2   3       74.32       51.96      9.59 o
   6   2   3      578.78      609.88     28.78 o
   7   2   3       14.52       27.08     12.19 o
   8   2   3      448.97      484.47     64.34 o
   9   2   3       38.66       47.12     18.34 o
  10   2   3       13.81       -7.59     22.38 o
  11   2   3        0.46      -25.98     25.98 o
  12   2   3        2.40       37.17     33.57 o
   1   3   3     1259.55     1302.80     27.55 o
   2   3   3      180.34      180.49      8.04 o
   3   3   3      313.69      315.92      8.94 o
   4   3   3       44.76       50.30      5.50 o
   5   3   3      212.97      206.32     13.83 o
   6   3   3      503.52      517.27     20.48 o
   7   3   3       16.70       19.98      9.99 o
   8   3   3      394.94      368.48     25.98 o
  10   3   3      143.25      169.45     39.57 o
  11   3   3       16.93       32.37     31.97 o
  12   3   3       13.98       -4.80     31.97 o
   1   4   3      395.74      366.40     18.23 o
   2   4   3       31.45       40.72      6.38 o
   3   4   3      689.80      717.38     33.35 o
   4   4   3     1655.92     1691.94     33.58 o
   5   4   3      150.86      169.82     10.18 o
   6   4   3      270.70      243.79     21.58 o
   7   4   3      293.78      252.02     39.57 o
   8   4   3      186.81      198.23     23.18 o
   9   4   3       30.52       25.98     13.99 o
  10   4   3       25.39        7.19     13.19 o
  11   4   3        3.34       -7.99     28.78 o
   1   5   3     1212.97     1286.72     39.95 o
   2   5   3      152.70      195.04     12.62 o
   3   5   3      428.37      460.11     35.82 o
   4   5   3       75.94       82.94     11.73 o
   5   5   3      116.86      126.64     10.43 o
   6   5   3       34.11       20.67     11.09 o
   7   5   3        3.05        9.76      8.79 o
   8   5   3      442.32      380.87     32.77 o
   9   5   3       75.05       79.53     17.98 o
   1   6   3      219.22      176.85     17.74 o
   2   6   3      144.64      171.59     13.27 o
   3   6   3       20.77       27.61      9.70 o
   4   6   3       28.84       42.18      8.11 o
   5   6   3       95.29       70.39      9.69 o
   6   6   3      283.83      311.53     17.17 o
   7   6   3      394.16      395.64     21.11 o
   8   6   3       20.07        8.39     11.99 o
   9   6   3        0.44        0.00     11.99 o
   1   7   3      363.53      366.00     26.70 o
   2   7   3       46.93       29.20     10.24 o
   3   7   3      486.90      475.99     31.57 o
   4   7   3      723.29      693.65     78.53 o
   5   7   3       20.98        9.78      8.99 o
   6   7   3       30.81       23.59      9.12 o
   7   7   3        4.60       12.39     11.99 o
   8   7   3       48.88       49.96     17.19 o
   2   8   3       18.35       -0.40     13.99 o
   3   8   3      280.25      284.16     31.17 o
   4   8   3      114.89      125.09     22.38 o
   5   8   3       45.01       38.37     15.59 o
   6   8   3      121.94      125.21     16.89 o
   7   8   3       60.79       67.94     18.38 o
   1   9   3      605.09      570.71     39.97 o
   2   9   3       41.56       16.79     16.39 o
   3   9   3      182.43      180.64     28.38 o
   4   9   3      633.36      589.89     39.97 o
   5   9   3        1.55        5.60     12.79 o
   6   9   3       46.61       62.35     18.78 o
   7   9   3       24.40       32.77     16.39 o
   1  10   3       28.04        1.20     15.99 o
   2  10   3       29.28       25.98     17.98 o
   3  10   3       84.41      110.70     25.18 o
   4  10   3        3.73       -3.20     14.39 o
   5  10   3        1.19       23.18     15.99 o
   6  10   3       63.48       78.33     21.18 o
   1  11   3        0.01       22.78     17.98 o
   2  11   3        5.88       -2.00     16.39 o
   3  11   3        6.86       13.19     17.98 o
   4  11   3       53.60       65.14     21.58 o
   5  11   3        8.71       13.99     16.79 o
   1  12   3       77.77       58.82     16.73 o
   0   0   4     5913.71     5799.81    147.07 o
   4   0   4      316.26      379.37     18.03 o
   6   0   4      409.55      420.04     40.76 o
   8   0   4       39.25       49.96     23.18 o
  10   0   4       66.32       99.11     33.57 o
  12   0   4       12.83       51.16     31.57 o
   0   1   4     5903.73     6189.14     93.30 o
   1   1   4        5.50        0.08      2.94 o
   2   1   4    17317.98    16995.82    252.20 o
   3   1   4      111.81      120.84     11.55 o
   4   1   4      935.80      934.16     24.98 o
   5   1   4        9.55        7.88      9.44 o
   6   1   4       19.20       12.87     10.86 o
   7   1   4       45.46      177.15     90.92 o
   8   1   4      257.92      262.34     27.41 o
   9   1   4       18.37       44.36     23.98 o
  10   1   4       33.91       20.52     19.07 o
  11   1   4        4.51        3.66     19.04 o
  12   1   4        0.34       16.85     23.44 o
   1   2   4      458.08      411.25     21.18 o
   2   2   4    14530.53    15132.85    219.43 o
   3   2   4     1406.17     1485.39     37.14 o
   4   2   4      726.45      774.53     25.98 o
   5   2   4      626.08      615.47     24.78 o
   6   2   4      129.97      121.90     13.99 o
   7   2   4       37.68       38.77     20.78 o
   8   2   4       27.29       -3.60     19.98 o
   9   2   4      177.26      104.71     31.57 o
  10   2   4        1.92      -21.98     21.98 o
  11   2   4        7.04       19.58     29.17 o
  12   2   4        3.44       62.35     37.17 o
   0   3   4    18282.49    18617.97    497.57 o
   1   3   4      703.05      748.49     23.02 o
   2   3   4     2527.51     2464.42     42.70 o
   3   3   4      183.40      165.82      7.26 o
   4   3   4     1870.41     1842.10     39.61 o
   5   3   4      436.58      428.03     20.78 o
   6   3   4       73.39       76.73     11.99 o
   7   3   4       61.66       55.15     12.39 o
   8   3   4       67.15       41.96     13.19 o
   9   3   4      121.46      180.64     39.57 o
  10   3   4       35.72       -1.60     25.98 o
  11   3   4        8.08       24.38     30.77 o
  12   3   4       26.25       31.97     35.17 o
   0   4   4     3223.16     3186.86    105.11 o
   1   4   4      247.75      251.88     17.24 o
   2   4   4     1501.72     1619.66     33.68 o
   3   4   4      940.88      872.19     25.34 o
   4   4   4     1172.89     1117.73     24.21 o
   5   4   4       12.69       22.40      6.03 o
   6   4   4       74.13       79.41      8.62 o
   7   4   4       11.63       10.79      9.59 o
   8   4   4       54.23       39.57     12.79 o
   9   4   4        7.64       15.19     12.79 o
  10   4   4       57.23       76.73     35.57 o
  11   4   4       22.01       13.59     29.57 o
   0   5   4     4780.95     5160.36    160.26 o
   1   5   4      497.41      595.37     26.24 o
   2   5   4      812.45      822.08     23.46 o
   3   5   4       51.40       50.78      8.20 o
   4   5   4      716.79      717.61     19.71 o
   5   5   4      556.72      555.00     17.38 o
   6   5   4      175.12      194.48     29.57 o
   7   5   4      483.89      476.86     20.32 o
   8   5   4        3.10        7.59     10.39 o
   9   5   4       95.40       95.52     18.38 o
  11   5   4       38.09       74.74     38.77 o
   0   6   4     1457.26     1417.18     63.94 o
   1   6   4       48.62       68.52     28.98 o
   2   6   4     1059.80     1002.33     28.62 o
   3   6   4      157.15      175.44     13.67 o
   4   6   4       83.38      108.86     33.17 o
   5   6   4       48.01       47.50      8.15 o
   6   6   4       30.62       37.22      8.23 o
   7   6   4       65.42       82.02     11.83 o
   8   6   4        8.64       23.58     12.39 o
   0   7   4     2403.42     2470.27     97.52 o
   1   7   4      331.22      308.93     35.57 o
   2   7   4      470.80      456.94     34.57 o
   3   7   4       92.71       87.68     13.20 o
   4   7   4       19.52       51.94     13.19 o
   5   7   4        5.69        2.53      7.22 o
   6   7   4      110.90      138.58     15.84 o
   7   7   4      146.18      137.88     21.58 o
   8   7   4       78.25       81.13     18.38 o
   2   8   4      369.16      401.65     35.17 o
   3   8   4       58.52       59.55     17.19 o
   4   8   4      151.79      150.67     22.78 o
   5   8   4       24.96       25.98     12.79 o
   6   8   4       10.87       -6.39     10.39 o
   7   8   4      115.35      171.85     24.38 o
   2   9   4      152.15      129.49     23.58 o
   3   9   4      205.01      197.03     27.58 o
   4   9   4        1.93        6.39     13.59 o
   5   9   4      113.90      128.69     22.78 o
   6   9   4       11.39       49.16     16.79 o
   1  10   4       20.82        9.19     16.79 o
   2  10   4       31.95       42.76     19.58 o
   3  10   4       20.53       25.58     17.98 o
   4  10   4       51.09       77.13     20.78 o
   5  10   4        5.79       43.56     17.98 o
   6  10   4       24.77       36.77     17.98 o
   0  11   4       39.29       79.13     23.98 o
   1  11   4        8.48       31.97     18.78 o
   2  11   4       76.04       41.56     20.78 o
   3  11   4       25.96       36.37     19.18 o
   4  11   4        0.01        7.19     16.79 o
   0  12   4        7.12       10.39     19.18 o
   2   0   5     3057.17     2981.41     63.87 o
   4   0   5     3696.12     3710.01    123.49 o
   6   0   5     1675.16     1641.79     73.54 o
   8   0   5       75.83       69.94     25.58 o
  10   0   5       86.17      108.31     35.17 o
  12   0   5       11.67       30.77     34.77 o
   1   1   5      353.08      341.98      8.32 o
   2   1   5    10819.23    10574.10    160.47 o
   3   1   5      658.32      681.11     28.75 o
   4   1   5      697.05      781.67     29.67 o
   5   1   5      105.36       92.49     14.69 o
   6   1   5       56.10       45.98     16.79 o
   7   1   5       59.60       44.21     14.22 o
   8   1   5      256.13      311.51     37.37 o
   9   1   5       48.74       30.74     17.10 o
  10   1   5      187.96      140.77     25.77 o
  11   1   5        0.35        7.44     20.54 o
  12   1   5       18.12       43.67     24.98 o
   1   2   5     1002.58      939.44     19.25 o
   2   2   5      189.48      236.16     17.98 o
   3   2   5      586.59      634.70     22.17 o
   5   2   5       13.03       12.39     15.99 o
   6   2   5      695.52      599.48     43.96 o
   7   2   5       67.29       58.35     21.98 o
   8   2   5      144.35      125.89     33.17 o
   9   2   5      246.43      201.43     39.57 o
  10   2   5      104.22       73.54     35.57 o
  11   2   5        6.57        2.80     27.58 o
  12   2   5       46.33       13.99     33.17 o
   1   3   5      809.43      766.94     34.37 o
   2   3   5      822.70      937.99     38.77 o
   3   3   5      372.96      344.10     15.19 o
   4   3   5      148.20      129.89     10.39 o
   5   3   5      190.82      184.64     12.39 o
   6   3   5      422.24      360.09     19.58 o
   8   3   5      231.75      243.39     41.16 o
   9   3   5      120.65      101.51     33.17 o
  10   3   5       21.67       27.98     29.57 o
  11   3   5       10.67      -28.78     28.78 o
   1   4   5     2070.16     2178.13     75.93 o
   2   4   5      829.68      918.01     41.16 o
   3   4   5      997.52      878.51     24.87 o
   4   4   5      539.73      533.87     21.21 o
   5   4   5        2.44        0.40      5.99 o
   7   4   5      171.15      145.47     16.79 o
   8   4   5      122.52      102.71     15.59 o
   9   4   5      287.49      297.34     48.36 o
  10   4   5      111.07       60.35     33.97 o
  11   4   5       13.49       53.15     37.17 o
   1   5   5     1062.26     1169.52     38.85 o
   2   5   5      473.91      478.18     24.18 o
   3   5   5        7.48        6.95      6.03 o
   4   5   5        7.02       21.18      5.57 o
   5   5   5       81.28       80.45     13.31 o
   6   5   5      506.10      472.98     31.97 o
   7   5   5      288.30      298.94     24.38 o
   8   5   5       52.61       39.97     12.79 o
  11   5   5       63.67       13.19     35.97 o
   1   6   5      632.11      649.96     30.07 o
   2   6   5       17.16       11.03      8.62 o
   3   6   5      254.17      253.22     18.14 o
   4   6   5      263.37      249.52     26.98 o
   5   6   5       58.83       70.32      8.78 o
   6   6   5       59.50       78.31     18.58 o
   7   6   5      198.43      184.64     21.18 o
   8   6   5       13.48       23.58     11.99 o
   1   7   5     1115.49     1159.00     61.55 o
   2   7   5      223.64      229.97     29.37 o
   3   7   5       42.57       48.36     14.39 o
   4   7   5       50.48       28.55      9.41 o
   5   7   5       65.05       66.71      9.73 o
   6   7   5      196.42      217.17     18.53 o
   7   7   5       54.40       64.34     15.19 o
   2   8   5      169.84      163.06     23.58 o
   3   8   5      105.68      120.30     20.78 o
   4   8   5      302.89      239.79     27.18 o
   5   8   5      182.04      176.65     23.18 o
   6   8   5        2.91       27.18     12.79 o
   2   9   5       59.32       71.94     19.58 o
   3   9   5       12.47       11.99     15.19 o
   4   9   5      156.13      147.07     24.38 o
   5   9   5       46.93       58.75     17.58 o
   6   9   5       31.45       41.16     15.99 o
   1  10   5        6.25       19.58     15.19 o
   2  10   5       27.31       33.97     18.38 o
   3  10   5       75.15       52.35     18.78 o
   4  10   5       28.24       13.99     15.99 o
   5  10   5       35.56       40.37     17.58 o
   1  11   5        9.55       37.97     19.98 o
   2  11   5        1.22       -8.79     16.39 o
   3  11   5       56.68       55.95     21.98 o
   4  11   5       16.42       10.39     17.58 o
   0   0   6     5093.91     4930.16    128.29 o
   2   0   6     8285.23     8203.44    156.07 o
   4   0   6      862.80      974.76     49.16 o
   6   0   6        4.03       20.78     16.39 o
   8   0   6       90.58       61.95     25.98 o
  10   0   6      224.19      162.66     40.37 o
  12   0   6       31.93       35.57     34.37 o
   0   1   6     2861.93     2764.15     71.14 o
   1   1   6      201.85      183.33      7.26 o
   2   1   6     1047.57     1011.18     23.47 o
   3   1   6      189.95      211.01     12.64 o
   4   1   6     2946.27     3102.93    110.31 o
   5   1   6      122.41      146.87     17.70 o
   6   1   6      137.66      138.56     19.04 o
   7   1   6       25.11       20.20     12.99 o
   8   1   6       35.42       38.72     17.49 o
   9   1   6        1.07       -9.48     35.97 o
  10   1   6      185.16      221.65     31.07 o
  11   1   6        3.20       -6.97     18.83 o
  12   1   6        1.61        9.19     33.57 o
   0   2   6      678.02      681.24     19.18 o
   1   2   6       18.11       14.97      3.56 o
   2   2   6      367.55      399.97     14.81 o
   3   2   6      501.82      495.97     32.77 o
   4   2   6       35.64       32.77     17.98 o
   5   2   6       83.59       61.95     21.18 o
   6   2   6      194.34      193.83     31.17 o
   7   2   6      153.25      121.50     29.57 o
   8   2   6      166.65      112.70     31.17 o
   9   2   6      130.99      123.49     37.17 o
  10   2   6       65.54       67.14     33.97 o
  11   2   6        2.30       30.37     32.77 o
  12   2   6       25.65      -16.39     31.97 o
   0   3   6     8179.95     8659.75    226.60 o
   1   3   6     1659.32     1721.39     56.95 o
   2   3   6      175.08      191.04     20.38 o
   7   3   6        6.72      -18.38     18.78 o
   8   3   6       89.35       81.53     31.17 o
   9   3   6        8.47        9.59     25.18 o
  10   3   6       37.99       21.98     28.38 o
  11   3   6        3.71       -2.00     29.97 o
   3   4   6      817.08      800.51     29.17 o
   4   4   6      826.89      804.91     29.17 o
   5   4   6      180.00      177.85     13.99 o
   6   4   6      546.41      523.15     23.18 o
   7   4   6      288.28      332.51     19.58 o
   9   4   6       13.54       24.38     26.78 o
  10   4   6        1.80       14.39     28.38 o
  11   4   6        1.03       -2.40     29.97 o
   0   5   6      232.58      235.80     27.18 o
   1   5   6      588.96      521.95     35.17 o
   2   5   6      195.26      218.21     24.38 o
   3   5   6      151.68      206.06     14.02 o
   4   5   6      104.53      110.07     10.75 o
   5   5   6      665.20      653.44     28.38 o
   6   5   6       24.95       26.78      9.99 o
   7   5   6       41.88       32.77      9.99 o
   8   5   6      127.85      119.10     15.99 o
  10   5   6       10.41       51.56     33.17 o
  11   5   6       12.34       10.79     35.17 o
   0   6   6      190.81      195.03     27.18 o
   1   6   6      693.26      739.64     32.18 o
   2   6   6       84.37       89.52     18.78 o
   3   6   6      277.05      280.60     18.91 o
   4   6   6      356.43      361.75     18.63 o
   5   6   6       67.35       53.99      7.63 o
   6   6   6      460.63      560.32     28.38 o
   7   6   6       73.98       80.73     14.39 o
   1   7   6      111.86      115.90     24.78 o
   2   7   6      233.44      297.74     34.37 o
   3   7   6      101.59      128.74     26.58 o
   4   7   6       84.62       95.46     14.59 o
   5   7   6      673.59      686.78     21.42 o
   6   7   6       26.39       29.68     10.19 o
   2   8   6       82.38       90.72     19.18 o
   3   8   6       55.87       93.92     19.18 o
   4   8   6      109.59      109.51     19.58 o
   5   8   6       18.45       15.99     12.39 o
   6   8   6      271.21      270.57     27.18 o
   2   9   6      121.16      110.70     21.58 o
   3   9   6       35.15        3.20     14.39 o
   4   9   6       60.24       50.76     16.39 o
   5   9   6      292.26      334.91     32.37 o
   2  10   6       64.27       55.95     19.58 o
   3  10   6        4.80       21.18     15.19 o
   4  10   6       31.97       51.96     18.78 o
   5  10   6       27.65       22.78     15.99 o
   1  11   6       25.13       21.98     17.98 o
   2  11   6       51.92       53.15     21.18 o
   3  11   6       70.56       71.54     22.38 o
   4  11   6        6.68        8.39     15.59 o
   2   0   7      356.89      374.48     22.78 o
   4   0   7    15976.67    17304.31    475.19 o
   6   0   7      167.83      115.50     25.58 o
   8   0   7      443.88      374.08     48.36 o
  10   0   7      148.52      175.45     39.97 o
  12   0   7        4.22       -0.40     31.97 o
   1   1   7      212.60      228.93      7.27 o
   2   1   7       13.27       20.54      5.56 o
   3   1   7     1527.44     1619.41     65.54 o
   4   1   7     3840.08     4125.25    142.28 o
   5   1   7       40.13        7.99     15.99 o
   6   1   7       69.01       70.09     15.64 o
   7   1   7       51.15       62.12     30.77 o
   8   1   7       29.25       21.21     16.53 o
   9   1   7        2.44      -15.95     15.95 o
  10   1   7       56.44       36.12     22.58 o
  11   1   7        1.10       28.38     32.37 o
  12   1   7       23.34       37.57     34.37 o
   1   2   7     1127.75     1181.92     21.08 o
   2   2   7      338.40      387.70     17.78 o
   3   2   7       63.39       54.35     16.79 o
   4   2   7     4858.16     5164.75    166.66 o
   5   2   7       56.29       37.57     19.18 o
   6   2   7      329.40      261.77     36.77 o
   7   2   7        0.72       -3.20     17.98 o
   8   2   7       82.14       84.33     29.97 o
   9   2   7       23.13       22.78     27.18 o
  10   2   7       40.44        9.59     28.38 o
  11   2   7       33.08       49.56     34.77 o
   1   3   7      881.46      894.21     19.27 o
   5   3   7      149.87      156.27     28.38 o
   6   3   7     1638.58     1666.57     80.73 o
   7   3   7       69.19       88.32     27.98 o
   8   3   7      116.97      126.69     34.77 o
   9   3   7       16.36        4.40     23.58 o
  10   3   7       31.66       20.38     30.77 o
  11   3   7       10.98       47.16     36.77 o
   3   4   7      472.49      435.23     19.58 o
   8   4   7       34.67       46.36     27.98 o
   9   4   7       24.07       29.97     28.38 o
  10   4   7        5.16        0.00     25.18 o
  11   4   7       44.57       55.15     38.77 o
   3   5   7      152.57      161.86     15.99 o
   4   5   7      150.94      153.07     14.79 o
   5   5   7      121.00      131.09     13.19 o
   9   5   7       35.23       88.32     37.17 o
  10   5   7       40.60       50.76     34.37 o
   3   6   7      179.37      209.82     20.78 o
   4   6   7       18.32       27.98      9.59 o
   5   6   7      470.03      490.38     25.58 o
   6   6   7       66.75       70.74     12.39 o
  10   6   7        2.35       35.17     36.37 o
   2   7   7       29.19       21.98     14.79 o
   3   7   7       49.41       33.54     10.17 o
   4   7   7      355.24      330.61     20.78 o
   5   7   7       13.80       27.18     11.19 o
   6   7   7       26.50       62.75     13.59 o
   3   8   7        1.12        2.80     11.99 o
   4   8   7       37.93       29.97     14.39 o
   5   8   7       68.76       72.74     15.59 o
   2   9   7       94.59       99.91     21.18 o
   3   9   7       47.61       22.38     15.99 o
   4   9   7       56.38       61.15     17.19 o
   5   9   7       13.55       50.36     14.79 o
   2  10   7       43.91       58.75     19.18 o
   3  10   7       43.68       50.76     18.78 o
   4  10   7       48.02       39.57     17.19 o
   1  11   7        8.38       30.77     17.58 o
   2  11   7        3.93       -9.19     15.19 o
   3  11   7       31.00       45.16     19.58 o
   0   0   8       56.15       48.36      9.19 o
   2   0   8      403.58      433.63     25.18 o
   4   0   8     3477.53     3385.89    121.90 o
   6   0   8       60.77       59.15     21.18 o
   8   0   8       89.99       49.56     25.58 o
  10   0   8       10.20      -18.38     25.18 o
   0   1   8     4639.80     4608.87     87.31 o
   1   1   8      188.20      192.02      8.36 o
   2   1   8      515.15      532.53     17.25 o
   3   1   8      164.58      147.87     23.18 o
   4   1   8     5387.13     5542.43    172.65 o
   5   1   8       75.05       61.95     21.58 o
   6   1   8      355.96      315.73     39.97 o
   7   1   8       13.71        9.59     13.28 o
   8   1   8        6.94        3.69     16.99 o
   9   1   8        2.44        2.54     18.65 o
  10   1   8       67.97       63.94     33.97 o
  11   1   8        4.04       -3.20     31.57 o
   0   2   8      773.32      696.87     17.82 o
   1   2   8      189.71      178.86      7.39 o
   2   2   8     1959.30     2018.58     50.75 o
   3   2   8      906.24      901.62     47.56 o
   4   2   8      880.68      922.41     52.75 o
   5   2   8      861.93      757.75     50.76 o
   6   2   8       15.19       13.59     20.38 o
   7   2   8      607.44      652.64     60.75 o
   8   2   8       32.64       27.58     25.58 o
   9   2   8        4.33       15.99     26.78 o
  10   2   8        1.05       17.98     31.97 o
  11   2   8        1.60       34.37     33.97 o
   0   3   8     1923.10     1814.58     42.80 o
   1   3   8      320.99      336.70      9.95 o
   2   3   8      601.90      586.40     18.52 o
   3   3   8      158.15      201.03     27.18 o
   4   3   8      361.78      336.11     37.57 o
   5   3   8      117.13      137.48     27.98 o
   6   3   8      175.81      152.67     31.17 o
   7   3   8      211.68      264.97     43.16 o
   8   3   8      124.22       93.52     32.37 o
   9   3   8        3.36      -21.18     23.58 o
  10   3   8       22.34       25.58     30.37 o
  11   3   8        5.27      -21.18     31.17 o
   0   4   8     3085.33     3314.75    101.51 o
   3   4   8      239.21      206.22     12.79 o
   6   4   8       73.69       78.33     29.17 o
   7   4   8      375.57      345.70     49.56 o
   8   4   8        7.82       34.37     27.98 o
   9   4   8       17.01       32.77     30.37 o
  10   4   8        1.72      -26.38     26.38 o
  11   4   8        0.52       14.39     36.37 o
   3   5   8      737.40      700.60     29.17 o
   4   5   8      116.50      124.69     12.39 o
   8   5   8      131.66      132.69     37.57 o
   9   5   8        7.53       29.97     33.57 o
  10   5   8        2.29      -28.78     28.78 o
   3   6   8       16.33       22.78      9.99 o
   4   6   8      236.48      262.97     18.38 o
   5   6   8       81.34       75.53     11.99 o
   9   6   8        6.54       12.79     32.37 o
  10   6   8        6.62       69.94     37.97 o
   3   7   8      295.75      305.34     26.38 o
   4   7   8      156.58      168.65     19.98 o
   5   7   8      515.32      489.58     26.78 o
   3   8   8       41.32        8.39     13.19 o
   4   8   8      155.87      169.05     21.58 o
   5   8   8       74.35       83.13     16.39 o
   2   9   8      243.96      274.96     29.97 o
   3   9   8        7.85       15.59     13.99 o
   4   9   8       26.67       29.17     15.19 o
   2  10   8       23.62       12.79     15.59 o
   3  10   8        6.18       19.18     16.39 o
   1  11   8       28.12       24.78     17.58 o
   2  11   8        2.90        9.59     17.19 o
   3  11   8       63.12       55.95     21.58 o
   2   0   9     2353.41     2383.95     67.14 o
   4   0   9      767.33      776.13     48.36 o
   6   0   9      246.26      308.93     39.57 o
   8   0   9      216.11      187.84     37.57 o
  10   0   9       66.40       75.14     35.97 o
   1   1   9      198.71      210.50      8.79 o
   2   1   9      730.60      702.95     20.20 o
   3   1   9       19.46       15.99     15.59 o
   5   1   9       19.61       32.37     18.78 o
   6   1   9       69.91       41.56     22.38 o
   7   1   9      343.18      241.39     39.97 o
   8   1   9      159.71      197.43     39.17 o
   9   1   9        7.00       12.79     25.58 o
  10   1   9       31.20       25.58     29.57 o
  11   1   9        0.36        2.80     31.97 o
   1   2   9      119.96      121.98      8.56 o
   2   2   9        2.70       14.79     13.19 o
   3   2   9       37.98       52.75     17.98 o
   4   2   9      142.09      145.47     27.18 o
   5   2   9        4.17      -10.39     16.39 o
   6   2   9      627.76      672.22     50.76 o
   7   2   9      124.18      113.50     32.37 o
   8   2   9      179.34      167.86     38.37 o
   9   2   9        0.40       54.35     29.57 o
  10   2   9       82.49       54.35     31.97 o
  11   2   9        6.70       -4.40     34.37 o
   1   3   9      529.58      520.28     16.94 o
   2   3   9      154.95      172.35     10.37 o
   3   3   9       32.99       27.58     15.19 o
   4   3   9        4.84       -1.20     15.19 o
   5   3   9        0.53      -11.19     16.79 o
   6   3   9       27.95       17.19     21.98 o
   7   3   9      651.94      646.24     62.75 o
   8   3   9       31.41       54.35     28.38 o
   9   3   9       37.93       26.78     27.58 o
  10   3   9       19.11       65.94     35.97 o
  11   3   9       15.19       64.34     38.77 o
   1   4   9      450.08      460.80     14.82 o
   2   4   9      381.98      330.91     16.17 o
   3   4   9      281.27      299.74     33.57 o
   4   4   9      313.18      315.73     39.17 o
   5   4   9      359.16      315.73     41.56 o
   6   4   9      520.45      383.67     49.96 o
   7   4   9      171.66      129.49     33.97 o
   8   4   9       91.45      125.49     36.37 o
   9   4   9       22.38      -14.79     25.98 o
  10   4   9       63.48      -27.58     27.58 o
   3   5   9       21.68       18.78      8.39 o
   7   5   9       21.11       39.57     27.98 o
   8   5   9       22.40       54.75     31.97 o
   9   5   9       52.71       -9.19     29.57 o
  10   5   9        8.78      -29.17     29.17 o
   3   6   9      219.93      256.18     21.18 o
   4   6   9      188.80      191.04     17.58 o
   8   6   9       34.48       26.38     32.37 o
   9   6   9       66.64       67.54     37.97 o
   3   7   9      308.42      329.32     26.78 o
   4   7   9      124.44      123.09     17.58 o
   5   7   9        5.30        6.79      8.79 o
   9   7   9       17.01      -14.79     30.77 o
   3   8   9       41.33       30.37     13.99 o
   4   8   9       21.89       43.96     13.59 o
   2   9   9       61.36       20.38     14.79 o
   3   9   9      131.23      142.68     23.18 o
   4   9   9       28.28       45.16     14.79 o
   2  10   9       47.11       23.98     17.19 o
   3  10   9        3.87       16.79     15.99 o
   1  11   9       19.20        2.40     14.79 o
   2  11   9        8.00        5.20     15.99 o
   0   0  10     2789.83     3172.07     91.52 o
   2   0  10      593.36      599.08     25.18 o
   6   0  10      262.15      275.36     38.77 o
   8   0  10      186.25      149.07     36.77 o
  10   0  10       52.12       37.57     30.77 o
   0   1  10      275.76      294.33     14.10 o
   1   1  10      313.72      279.78     11.17 o
   2   1  10     5642.59     5679.91    146.67 o
   3   1  10       51.96       39.97     17.58 o
   4   1  10      241.29      198.63     31.17 o
   5   1  10       69.44       51.16     22.78 o
   6   1  10      130.49      129.09     31.57 o
   7   1  10        6.62       11.59     20.38 o
   8   1  10      207.65      167.86     37.17 o
   9   1  10       22.30       38.37     28.78 o
  10   1  10       32.85       61.95     33.97 o
  11   1  10        0.68      -30.37     30.37 o
   0   2  10      136.22      121.10     14.79 o
   1   2  10      262.41      274.28     10.82 o
   2   2  10      251.53      270.97     28.38 o
   3   2  10      238.71      237.00     29.57 o
   4   2  10      720.69      634.25     45.16 o
   5   2  10      166.25      117.10     27.98 o
   6   2  10      243.81      204.62     37.17 o
   7   2  10      109.64       80.73     30.77 o
   8   2  10       68.86       57.15     30.77 o
   9   2  10        4.20       27.98     26.78 o
  10   2  10       21.74        4.40     27.58 o
  11   2  10        4.52       14.79     35.57 o
   0   3  10      341.82      301.03     24.58 o
   1   3  10      764.16      830.06     33.57 o
   2   3  10     2552.12     2646.77     58.77 o
   3   3  10       31.42       36.77     17.98 o
   4   3  10      230.90      209.82     33.17 o
   5   3  10      182.21      195.03     34.77 o
   6   3  10      149.80      222.21     39.57 o
   7   3  10       25.31        8.39     23.58 o
   8   3  10       46.89       35.17     32.77 o
   9   3  10       35.17       29.57     30.37 o
  10   3  10       24.72       60.75     35.17 o
  11   3  10        3.10      -14.79     32.37 o
   0   4  10      366.77      424.58     18.51 o
   1   4  10        7.33       11.27      5.54 o
   2   4  10       73.21       73.93      9.79 o
   3   4  10      740.54      714.58     45.16 o
   4   4  10      757.48      702.20     49.56 o
   5   4  10       11.28        2.00     18.78 o
   6   4  10       74.76       98.72     31.57 o
   7   4  10       17.96       20.78     26.38 o
   8   4  10       17.49      -20.38     20.38 o
   9   4  10        5.60        6.79     28.78 o
  10   4  10        7.77       33.97     33.57 o
   0   5  10      308.38      288.55     27.18 o
   1   5  10      360.77      393.77     61.75 o
   2   5  10      201.15      252.98     21.18 o
   3   5  10       24.68       37.89      9.19 o
   4   5  10      156.01      171.05     32.77 o
   5   5  10      128.34      140.28     33.97 o
   6   5  10       63.52       37.17     25.58 o
   7   5  10       29.88        2.40     25.98 o
   8   5  10        6.23       16.39     29.97 o
   9   5  10        4.73       25.58     32.37 o
  10   5  10       19.08       38.77     38.37 o
   2   6  10      291.73      283.36     17.58 o
   3   6  10      590.62      588.69     27.98 o
   4   6  10      380.71      375.68     19.98 o
   7   6  10       40.56       67.94     33.97 o
   8   6  10       18.03       23.18     31.57 o
   9   6  10        3.34        2.80     31.97 o
   3   7  10       38.99       18.38     11.99 o
   4   7  10        8.40        4.40      9.59 o
   8   7  10       10.63        0.40     29.17 o
   3   8  10      283.52      289.35     27.18 o
   4   8  10       85.88       57.95     14.39 o
   3   9  10       45.26       27.58     16.39 o
   2  10  10       23.46        0.80     14.79 o
   2   0  11     1855.30     2071.02     61.55 o
   8   0  11       96.72      144.28     35.97 o
   1   1  11      476.50      468.85     17.24 o
   2   1  11      385.39      380.47     18.38 o
   3   1  11       51.80       47.96     18.38 o
   4   1  11       25.59       36.37     19.18 o
   5   1  11      205.53      189.04     33.17 o
   6   1  11      213.78      173.45     36.77 o
   7   1  11        5.57       17.19     26.38 o
   8   1  11       27.20       35.17     27.18 o
   9   1  11        4.03       -5.60     26.38 o
  10   1  11       48.85       59.15     36.37 o
  11   1  11        0.36      -19.98     32.37 o
   1   2  11      936.90      919.21     33.97 o
   2   2  11      698.95      774.34     23.06 o
   3   2  11       49.47       32.37     16.79 o
   4   2  11       71.75       61.55     22.38 o
   5   2  11        6.60      -16.79     16.79 o
   6   2  11      531.15      558.72     56.75 o
   7   2  11       49.06       17.98     24.78 o
   8   2  11       46.45       16.79     28.78 o
   9   2  11       31.80       14.79     30.37 o
  10   2  11        2.11      -27.58     27.58 o
  11   2  11       12.18       50.76     39.17 o
   1   3  11      840.89      833.49     26.30 o
   2   3  11       81.59      130.22     10.65 o
   3   3  11       46.67       68.74     20.38 o
   4   3  11     1006.23     1017.52     57.95 o
   5   3  11      396.21      370.88     45.56 o
   6   3  11      202.83      235.80     41.16 o
   7   3  11       27.43       67.94     29.97 o
   8   3  11      143.83      163.86     40.37 o
   9   3  11       33.63       -2.80     30.77 o
  10   3  11       31.80       39.57     35.57 o
   1   4  11      872.12      800.61     31.57 o
   2   4  11       62.31       55.77      8.95 o
   3   4  11      614.15      520.35     40.37 o
   4   4  11      295.88      288.55     38.77 o
   5   4  11       67.15       30.77     24.38 o
   6   4  11      223.42      183.84     37.97 o
   7   4  11       58.01       31.17     26.78 o
   8   4  11       14.12        0.80     26.78 o
   9   4  11       22.51        3.20     31.57 o
  10   4  11        7.34       27.98     37.17 o
   1   5  11      155.85      157.65     11.66 o
   2   5  11       64.46       57.49     10.47 o
   3   5  11      305.25      326.92     38.37 o
   4   5  11      617.52      653.84     49.96 o
   5   5  11       26.03       39.97     24.78 o
   6   5  11       51.65       27.18     25.58 o
   7   5  11       56.46       68.74     33.17 o
   8   5  11      135.04      123.89     40.37 o
   9   5  11       46.49       49.16     37.17 o
   1   6  11      121.73      116.30     17.58 o
   2   6  11      117.37      117.10     17.58 o
   3   6  11      845.68      783.88     23.82 o
   4   6  11      409.37      422.04     48.76 o
   5   6  11       32.55       28.38     25.98 o
   6   6  11       41.28       50.36     28.38 o
   7   6  11       12.51       -5.20     26.78 o
   8   6  11        8.67        6.39     27.58 o
   9   6  11        2.59       -0.40     32.37 o
   2   7  11       83.11       95.92     15.19 o
   3   7  11      527.00      505.96     28.38 o
   6   7  11       78.46       57.95     31.17 o
   7   7  11        7.44        5.60     30.37 o
   8   7  11        0.63       33.97     33.17 o
   3   8  11       72.02       73.94     15.99 o
   2  10  11       38.34       48.76     18.38 o
   0   0  12      396.98      411.25     25.58 o
   2   0  12     1215.14     1212.16     42.36 o
   0   1  12      348.59      299.74     21.58 o
   1   1  12      136.79      143.75     16.39 o
   2   1  12       46.34       56.35      9.59 o
   4   1  12      696.66      664.63     46.36 o
   5   1  12       24.62       27.98     20.78 o
   6   1  12     1433.05     1266.11     75.93 o
   7   1  12        7.65       24.78     26.38 o
   8   1  12       33.16       11.19     26.38 o
   9   1  12        9.22       17.19     29.17 o
  10   1  12       16.22       37.97     33.17 o
   0   2  12      337.08      414.84     24.78 o
   1   2  12      227.75      226.21     18.78 o
   2   2  12      908.00      904.47     26.44 o
   3   2  12      196.08      225.81     31.57 o
   4   2  12       75.09       91.52     24.78 o
   5   2  12      888.84      852.07     57.55 o
   6   2  12       50.21       31.57     26.38 o
   7   2  12       68.91       59.55     29.17 o
   8   2  12       35.92       77.13     32.37 o
   9   2  12        1.30      -25.58     25.58 o
  10   2  12        6.85       73.94     38.37 o
   0   3  12      592.03      644.25     33.17 o
   1   3  12      132.39      149.78     13.43 o
   2   3  12       65.71       73.35      8.78 o
   3   3  12      107.81      132.69     26.38 o
   4   3  12      100.86       98.72     25.98 o
   5   3  12       84.72      113.90     28.38 o
   6   3  12      230.90      231.00     39.97 o
   7   3  12        8.33      -23.18     23.18 o
   8   3  12       15.82       -3.60     26.78 o
   9   3  12       13.32      -26.38     26.38 o
  10   3  12        6.95       31.17     36.37 o
   0   4  12      177.78      197.03     22.78 o
   1   4  12      191.94      235.17     18.38 o
   2   4  12      463.54      454.05     18.99 o
   3   4  12      111.42      116.30     26.78 o
   4   4  12      175.84      162.66     32.77 o
   5   4  12      628.87      517.15     56.35 o
   6   4  12       52.06       45.56     26.78 o
   7   4  12       23.88       31.57     30.37 o
   8   4  12       24.87       14.39     29.57 o
   9   4  12       23.78      -20.78     28.78 o
  10   4  12        0.04       13.19     35.57 o
   0   5  12       78.08       75.93     17.19 o
   1   5  12      195.99      178.46     15.36 o
   2   5  12      114.70      134.25     13.86 o
   3   5  12      531.25      485.98     46.76 o
   4   5  12       27.98       56.75     25.58 o
   5   5  12      152.02      115.10     31.17 o
   6   5  12       40.78       25.58     25.58 o
   7   5  12       36.64       76.33     33.17 o
   8   5  12        1.15       -0.40     29.57 o
   9   5  12        5.23       11.99     34.37 o
   0   6  12      102.94      117.90     20.78 o
   1   6  12      132.88      125.61     14.79 o
   2   6  12      172.88      170.24     40.57 o
   3   6  12      124.24      131.49     29.57 o
   4   6  12       45.57       30.37     23.98 o
   5   6  12       24.93       45.96     27.18 o
   6   6  12       63.00       49.16     32.37 o
   7   6  12        3.53      -13.59     26.78 o
   8   6  12       34.36       11.19     32.37 o
   9   6  12       19.80       65.14     42.76 o
   0   7  12        1.43       -7.59     15.19 o
   1   7  12       60.72       46.28     12.76 o
   2   7  12       76.25       65.94     23.58 o
   3   7  12      322.19      316.66     19.66 o
   4   7  12       75.81      109.11     31.17 o
   5   7  12       69.95       41.96     28.38 o
   6   7  12        8.30       11.19     29.17 o
   7   7  12      107.07      191.04     45.96 o
   8   7  12        2.09       38.77     37.57 o
   1   8  12       72.04       73.14     19.98 o
   6   8  12        3.18       -8.39     27.58 o
   7   8  12        2.71       29.57     33.17 o
   2   0  13       30.43       24.38      9.19 o
   1   1  13       20.34       30.37      9.99 o
   2   1  13      631.64      615.22     20.42 o
   6   1  13      905.56      868.45     63.55 o
   7   1  13       32.13       28.78     24.78 o
   8   1  13        3.95      -19.58     22.38 o
   9   1  13        6.99       32.77     32.37 o
  10   1  13       14.30       11.19     32.37 o
   1   2  13        7.53       -0.40      7.59 o
   2   2  13       26.03       33.17      8.39 o
   3   2  13        6.36       -0.40     16.79 o
   4   2  13      433.02      433.63     46.36 o
   5   2  13       37.41       49.56     27.58 o
   6   2  13      102.23      100.31     31.57 o
   7   2  13       22.46        6.79     25.58 o
   8   2  13      112.18      105.91     36.37 o
   9   2  13        8.83        4.00     30.77 o
  10   2  13       20.54       43.56     36.37 o
   1   3  13       88.94       97.12     14.39 o
   2   3  13      151.24      126.59     11.47 o
   3   3  13       87.10       75.53     23.98 o
   4   3  13      151.24      194.63     34.37 o
   5   3  13      591.94      573.11     56.75 o
   6   3  13      149.39      126.69     33.97 o
   7   3  13       42.16       37.17     29.17 o
   8   3  13       20.84       38.77     29.97 o
   9   3  13       28.93       35.57     35.57 o
  10   3  13        8.39       39.57     38.77 o
   1   4  13       43.99       45.34      9.76 o
   2   4  13      262.00      268.84     23.78 o
   3   4  13      183.00      131.89     28.38 o
   4   4  13      255.18      242.99     38.77 o
   5   4  13        6.81       21.98     24.78 o
   6   4  13       28.49       44.76     27.98 o
   7   4  13       35.35       -3.20     24.78 o
   8   4  13       97.56      137.08     40.76 o
   9   4  13       16.59       17.19     35.17 o
   1   5  13      134.47      126.29     23.58 o
   2   5  13      206.56      196.21     28.98 o
   3   5  13       32.57        2.00     20.78 o
   4   5  13       62.64       33.57     24.78 o
   5   5  13       75.50       73.54     29.57 o
   6   5  13       20.57       20.78     27.98 o
   7   5  13        0.05       21.98     30.37 o
   8   5  13        8.44      -25.58     28.38 o
   9   5  13       20.16       31.17     38.37 o
   1   6  13       47.82       22.17     15.59 o
   2   6  13      239.26      210.62     33.17 o
   3   6  13      193.59      215.01     33.57 o
   4   6  13       93.61       69.14     27.58 o
   5   6  13       56.31       80.73     30.77 o
   6   6  13       22.21       -4.80     27.18 o
   7   6  13       80.67       79.13     38.37 o
   8   6  13       13.23       17.98     31.97 o
   1   7  13       22.79       13.89     11.59 o
   2   7  13       33.19       36.37     21.98 o
   3   7  13       56.89       78.73     27.58 o
   4   7  13       42.77       41.56     27.18 o
   5   7  13       26.69       25.58     28.38 o
   6   7  13       15.13        5.99     30.37 o
   7   7  13        1.17      -13.99     27.98 o
   1   8  13       41.38       47.56     24.78 o
   2   8  13       73.63       21.58     23.98 o
   3   8  13        9.43       -8.79     22.38 o
   4   8  13      241.96      269.37     45.16 o
   5   8  13       30.67       17.58     31.57 o
   6   8  13       10.89       37.17     36.77 o
   4   9  13       40.31       11.99     30.37 o
   5   9  13       20.50       44.36     36.37 o
   2   0  14       13.52       37.97     11.59 o
   1   1  14       82.50       67.54     12.79 o
   2   1  14      114.85      156.27     15.59 o
   1   2  14       99.39      111.10     15.19 o
   2   2  14       68.87       74.74     11.19 o
   4   2  14      281.66      293.75     40.37 o
   5   2  14      121.65      145.47     34.37 o
   6   2  14       63.63       63.55     29.97 o
   7   2  14      109.92       97.12     36.37 o
   8   2  14        3.77       33.17     32.37 o
   9   2  14        2.70       15.19     34.37 o
  10   2  14       31.24       49.16     36.77 o
   1   3  14      108.21      124.29     16.39 o
   2   3  14      230.32      248.60     15.30 o
   3   3  14      243.32      250.58     35.57 o
   4   3  14      242.12      195.83     36.37 o
   5   3  14       38.76       41.96     25.18 o
   6   3  14       54.03       60.75     30.37 o
   7   3  14       49.53       -4.40     24.78 o
   8   3  14       19.90       57.15     33.57 o
   9   3  14        0.45      -29.97     29.97 o
   1   4  14       98.20      100.26     13.43 o
   2   4  14      150.88      170.56     38.17 o
   3   4  14       91.78      101.11     27.18 o
   4   4  14      131.49      162.66     34.77 o
   5   4  14        9.12        0.80     21.58 o
   6   4  14        0.71       34.37     27.58 o
   7   4  14       66.81       14.39     28.38 o
   8   4  14       14.82        2.00     30.77 o
   9   4  14        5.37       10.39     33.97 o
   0   5  14      479.37      481.59     33.57 o
   1   5  14       16.16       11.59     16.39 o
   2   5  14      261.78      246.59     34.37 o
   4   5  14       80.70       50.36     23.98 o
   5   5  14      281.56      340.11     46.76 o
   6   5  14        5.78        9.19     27.98 o
   7   5  14       16.88      -15.19     30.77 o
   8   5  14        4.48       47.16     36.37 o
   0   6  14      148.59      146.27     23.58 o
   1   6  14      136.38      173.45     28.38 o
   2   6  14      175.13      194.23     31.97 o
   3   6  14       43.05       18.38     24.38 o
   4   6  14        0.81        0.80     23.58 o
   5   6  14       93.35      121.10     35.17 o
   6   6  14       15.52       23.98     31.97 o
   7   6  14       27.38       41.56     33.57 o
   8   6  14       17.24      -13.19     31.57 o
   0   7  14      275.95      289.75     31.57 o
   1   7  14       20.66       16.39     18.78 o
   2   7  14       39.76       23.98     22.78 o
   3   7  14       11.65       -4.40     20.78 o
   4   7  14       10.97       38.77     25.98 o
   5   7  14       92.50       43.56     31.97 o
   6   7  14        6.93        3.20     30.77 o
   7   7  14        0.64        3.20     34.77 o
   1   8  14       49.08       38.77     24.78 o
   2   8  14       57.18       52.35     25.58 o
   3   8  14        6.50        8.79     25.18 o
   4   8  14        6.64      -17.58     27.98 o
   5   8  14       89.40       44.36     34.77 o
   6   8  14       31.21        5.20     33.17 o
   3   9  14       18.73       37.17     29.97 o
   4   9  14       39.15       43.56     33.97 o
   2   0  15       48.25       31.57     11.59 o
   2   1  15        5.97        1.60      8.79 o
   1   2  15      222.07      230.20     21.18 o
   2   2  15      195.67      200.63     17.98 o
   6   2  15       58.54       77.93     31.57 o
   7   2  15       12.55       47.96     29.57 o
   8   2  15       66.88       89.92     36.37 o
   9   2  15       35.96      122.29     44.76 o
   1   3  15       92.64      108.71     15.99 o
   2   3  15      160.49      227.80     17.98 o
   3   3  15      394.65      409.25     45.56 o
   4   3  15      118.03      109.91     32.37 o
   5   3  15       27.14       17.98     26.78 o
   6   3  15       19.01       13.19     26.38 o
   7   3  15       11.48        7.19     27.58 o
   8   3  15       58.94       20.78     34.37 o
   9   3  15        6.89        6.39     36.37 o
   2   4  15      349.84      272.97     37.57 o
   3   4  15      156.27      179.85     33.97 o
   4   4  15      298.59      292.55     41.16 o
   5   4  15        5.36        4.80     23.98 o
   6   4  15       43.86       86.33     33.97 o
   7   4  15        2.37      -25.18     25.18 o
   8   4  15        4.32       37.97     35.17 o
   9   4  15       24.10       36.37     37.57 o
   1   5  15      420.04      368.88     37.97 o
   2   5  15      107.87      163.06     29.17 o
   3   5  15       42.67       29.17     23.18 o
   4   5  15        2.39       71.54     27.58 o
   5   5  15       33.79       41.16     28.78 o
   6   5  15       72.44       75.53     33.57 o
   7   5  15       19.23       51.56     32.77 o
   8   5  15       19.10        2.00     31.97 o
   1   6  15      114.44      101.91     24.38 o
   2   6  15      136.31      175.45     31.97 o
   3   6  15       33.02       68.34     27.58 o
   4   6  15       78.57      112.70     32.37 o
   5   6  15       32.02       49.56     30.77 o
   6   6  15       46.14       55.55     33.17 o
   7   6  15        0.03       12.39     31.57 o
   1   7  15      144.11      103.11     26.38 o
   2   7  15       44.63       30.37     23.98 o
   3   7  15       20.55       17.58     24.38 o
   5   7  15      100.06       75.14     35.57 o
   6   7  15       47.88       11.99     33.57 o
   2   8  15       14.61       37.57     25.98 o
   3   8  15        0.01      -23.18     25.98 o
   4   8  15       88.39       50.76     33.57 o
   5   8  15        7.71        3.60     32.77 o
   2   1  16      130.76      163.06     17.98 o
   2   2  16      116.27      130.29     15.59 o
   5   3  16       45.17       32.37     26.38 o
   6   3  16       17.92       31.57     29.17 o
   7   3  16       31.16       13.99     28.78 o
   8   3  16       10.04       -3.60     31.57 o
   9   3  16        1.25       48.36     39.97 o
   3   4  16      265.56      356.09     43.96 o
   4   4  16      137.90      199.43     37.57 o
   5   4  16       27.38        8.79     24.78 o
   6   4  16       23.34       28.78     28.38 o
   7   4  16       12.22       49.56     34.77 o
   8   4  16        0.07       32.37     35.57 o
   2   5  16       11.27       14.39     20.78 o
   3   5  16       20.60       28.38     23.98 o
   4   5  16        3.46       27.98     23.58 o
   5   5  16        0.77      -17.19     23.98 o
   6   5  16       34.74      -12.39     29.17 o
   7   5  16       10.31       54.35     35.57 o
   8   5  16       27.21       54.35     40.37 o
   1   6  16      250.55      226.60     32.37 o
   2   6  16        5.96       22.78     21.98 o
   3   6  16       51.79       34.37     24.78 o
   4   6  16       31.91       12.79     24.38 o
   5   6  16       60.24       83.93     34.77 o
   6   6  16        9.07       -7.19     29.97 o
   7   6  16        5.84       46.76     37.57 o
   1   7  16      103.26      131.89     28.38 o
   2   7  16       24.66       28.38     23.58 o
   3   7  16        3.11       -6.79     24.78 o
   4   7  16        6.96       -1.20     26.38 o
   5   7  16       32.87       40.76     33.97 o
   6   7  16       61.02       43.96     34.77 o
   3   8  16       26.89       37.17     30.37 o
   4   8  16        7.11       19.58     32.37 o
   2   1  17      388.30      360.09     25.98 o
   6   3  17       82.07      129.09     38.37 o
   7   3  17       11.38      -16.39     31.17 o
   8   3  17        6.45       65.94     39.17 o
   4   4  17       30.70       11.59     23.98 o
   5   4  17        9.59       23.98     27.58 o
   6   4  17       16.05      -21.58     28.78 o
   7   4  17       47.82        0.00     31.17 o
   8   4  17       35.32       73.14     41.96 o
   3   5  17       11.49        7.99     23.58 o
   4   5  17        8.82       10.79     25.18 o
   5   5  17        0.46        2.80     29.57 o
   6   5  17       14.11       21.18     30.77 o
   7   5  17        2.92       20.38     33.97 o
   2   6  17       38.75       39.57     25.18 o
   3   6  17       29.81       41.56     26.38 o
   4   6  17        9.26       -9.19     25.18 o
   5   6  17       52.39       23.58     31.57 o
   6   6  17        9.06       18.38     33.97 o
   2   7  17        0.86       23.18     24.78 o
   3   7  17       19.98       -9.19     25.58 o
   4   7  17       24.76       60.35     31.97 o
   5   7  17        8.72       13.19     32.77 o
   5   4  18       67.61       45.16     31.97 o
   6   4  18       27.78       20.78     29.57 o
   7   4  18        6.89       73.54     41.16 o
   4   5  18        5.46      -13.19     27.58 o
   5   5  18       25.84       31.97     31.57 o
   6   5  18        7.29       21.98     34.77 o
   3   6  18        0.42      -12.79     25.58 o
   4   6  18       12.73       -9.19     28.38 o
   5   6  18        1.98       39.17     32.77 o
   3   7  18       13.12       28.78     30.37 o
   4   7  18        3.58        0.80     27.98 o
   5   5  19        6.51       35.17     35.97 o
   6   5  19       16.46       39.57     33.17 o
   4   6  19       14.18       67.14     35.97 o
   5   6  19        1.79       26.38     34.77 o
 
